# Supplementary material for: Propylene glycol inactivates respiratory viruses and prevents airborne transmission
Source: EMBO Mol Med. 2023 Nov 16;15(12):e17932. doi: 10.15252/emmm.202317932 (PMC10701621; doi:10.15252/emmm.202317932)
Supplement: Supplementary file 3 — Source Data for Expanded View [file EMMM-15-e17932-s009.zip]

Archive with 11 entries (10 files):
- EMM-2023-17932_EV1.zip
- EMM-2023-17932_EV2.zip
- EMM-2023-17932_EV3.zip
- EMM-2023-17932_EV4.zip
- EMM-2023-17932_EV5.zip
- __MACOSX/
- __MACOSX/._EMM-2023-17932_EV1.zip
- __MACOSX/._EMM-2023-17932_EV2.zip
- __MACOSX/._EMM-2023-17932_EV3.zip
- __MACOSX/._EMM-2023-17932_EV4.zip
- __MACOSX/._EMM-2023-17932_EV5.zip
