# Supplementary material for: Propylene glycol inactivates respiratory viruses and prevents airborne transmission
Source: EMBO Mol Med. 2023 Nov 16;15(12):e17932. doi: 10.15252/emmm.202317932 (PMC10701621; doi:10.15252/emmm.202317932)
Supplement: Supplementary file 5 — Source Data for Figure 1 [file EMMM-15-e17932-s003.zip]

Archive with 37 entries (18 files):
- EMM-2023-17932_Figure_1/
- EMM-2023-17932_Figure_1/.DS_Store
- EMM-2023-17932_Figure_1/1A/
- EMM-2023-17932_Figure_1/1A/EMM-2023-17932_1A_37_degrees_IAV_PR8.xlsx
- EMM-2023-17932_Figure_1/1B/
- EMM-2023-17932_Figure_1/1B/EMM-2023-17932_1B_32_degrees_IAV_PR8.xlsx
- EMM-2023-17932_Figure_1/1C/
- EMM-2023-17932_Figure_1/1C/EMM-2023-17932_1C_RT_IAV_PR8.xlsx
- EMM-2023-17932_Figure_1/1D/
- EMM-2023-17932_Figure_1/1D/EMM-2023-17932_1D_37_degrees_IAV_E195.xlsx
- EMM-2023-17932_Figure_1/1E/
- EMM-2023-17932_Figure_1/1E/EMM-2023-17932_1E_32_degrees_IAV_E195.xlsx
- EMM-2023-17932_Figure_1/1F/
- EMM-2023-17932_Figure_1/1F/EMM-2023-17932_1F_RT_IAV_E195.xlsx
- EMM-2023-17932_Figure_1/1H/
- EMM-2023-17932_Figure_1/1H/EMM-2023-17932_1H_probability_of_survival.xlsx
- EMM-2023-17932_Figure_1/1I/
- EMM-2023-17932_Figure_1/1I/EMM-2023-17932_1I_mouse_weight.xlsx
- __MACOSX/
- __MACOSX/EMM-2023-17932_Figure_1/
- __MACOSX/EMM-2023-17932_Figure_1/._.DS_Store
- __MACOSX/EMM-2023-17932_Figure_1/1A/
- __MACOSX/EMM-2023-17932_Figure_1/1A/._EMM-2023-17932_1A_37_degrees_IAV_PR8.xlsx
- __MACOSX/EMM-2023-17932_Figure_1/1B/
- __MACOSX/EMM-2023-17932_Figure_1/1B/._EMM-2023-17932_1B_32_degrees_IAV_PR8.xlsx
- __MACOSX/EMM-2023-17932_Figure_1/1C/
- __MACOSX/EMM-2023-17932_Figure_1/1C/._EMM-2023-17932_1C_RT_IAV_PR8.xlsx
- __MACOSX/EMM-2023-17932_Figure_1/1D/
- __MACOSX/EMM-2023-17932_Figure_1/1D/._EMM-2023-17932_1D_37_degrees_IAV_E195.xlsx
- __MACOSX/EMM-2023-17932_Figure_1/1E/
- __MACOSX/EMM-2023-17932_Figure_1/1E/._EMM-2023-17932_1E_32_degrees_IAV_E195.xlsx
- __MACOSX/EMM-2023-17932_Figure_1/1F/
- __MACOSX/EMM-2023-17932_Figure_1/1F/._EMM-2023-17932_1F_RT_IAV_E195.xlsx
- __MACOSX/EMM-2023-17932_Figure_1/1H/
- __MACOSX/EMM-2023-17932_Figure_1/1H/._EMM-2023-17932_1H_probability_of_survival.xlsx
- __MACOSX/EMM-2023-17932_Figure_1/1I/
- __MACOSX/EMM-2023-17932_Figure_1/1I/._EMM-2023-17932_1I_mouse_weight.xlsx
