# Supplementary material for: Propylene glycol inactivates respiratory viruses and prevents airborne transmission
Source: EMBO Mol Med. 2023 Nov 16;15(12):e17932. doi: 10.15252/emmm.202317932 (PMC10701621; doi:10.15252/emmm.202317932)
Supplement: Supplementary file 5 — Source Data for Figure 1 [file EMMM-15-e17932-s003.zip › EMM-2023-17932_Figure_1/1B/EMM-2023-17932_1B_32_degrees_IAV_PR8.xlsx]

## Sheet: 1B
32 degrees	PG%
Treatment time (min)	0	0.1	0.2	0.3	0.4	0.5	0.6
5	15000000	20000000	4000000	800000	3000000	300000	2000
30	10000000	9000000	7000000	4000000	400000	10	0
120	4000000	2000000	200000	700000	10000	0	0

## Sheet: Sheet1
IAV PR8 was incubated with 0-60% PG for 5-120 mins at 32°C and infectivity assessed by plaque assay.
