# Supplementary material for: Propylene glycol inactivates respiratory viruses and prevents airborne transmission
Source: EMBO Mol Med. 2023 Nov 16;15(12):e17932. doi: 10.15252/emmm.202317932 (PMC10701621; doi:10.15252/emmm.202317932)
Supplement: Supplementary file 5 — Source Data for Figure 1 [file EMMM-15-e17932-s003.zip › EMM-2023-17932_Figure_1/1C/EMM-2023-17932_1C_RT_IAV_PR8.xlsx]

## Sheet: 1C
Room Temperature	PG%
Treatment time (min)	0	0.1	0.2	0.3	0.4	0.5	0.6
5	20000000	30000000	30000000	30000000	17000000	9000000	2000000
30	20000000	20000000	8000000	8500000	7000000	110000	2000
120	20000000	40000000	10000000	6000000	900000	11000	100

## Sheet: Sheet1
IAV PR8 was incubated with 0-60% PG for 5-120 mins at room temperature and infectivity assessed by plaque assay.
