# Supplementary material for: Propylene glycol inactivates respiratory viruses and prevents airborne transmission
Source: EMBO Mol Med. 2023 Nov 16;15(12):e17932. doi: 10.15252/emmm.202317932 (PMC10701621; doi:10.15252/emmm.202317932)
Supplement: Supplementary file 5 — Source Data for Figure 1 [file EMMM-15-e17932-s003.zip › EMM-2023-17932_Figure_1/1F/EMM-2023-17932_1F_RT_IAV_E195.xlsx]

## Sheet: 1F
Room Temperature	PG%
Treatment time (min)	0	0.1	0.2	0.3	0.4	0.5	0.6
5	1900000	1200000	300000	100000	70000	70000	10000
30	300000	400000	100000	40000	4000	5000	200
120	200000	30000	50000	6000	1000	0	0

## Sheet: Sheet1
IAV E195 was incubated with 0-60% PG for 5-120 mins at RT and infectivity assessed by plaque assay.
