# Supplementary material for: Propylene glycol inactivates respiratory viruses and prevents airborne transmission
Source: EMBO Mol Med. 2023 Nov 16;15(12):e17932. doi: 10.15252/emmm.202317932 (PMC10701621; doi:10.15252/emmm.202317932)
Supplement: Supplementary file 5 — Source Data for Figure 1 [file EMMM-15-e17932-s003.zip › EMM-2023-17932_Figure_1/1H/EMM-2023-17932_1H_probability_of_survival.xlsx]

## Sheet: 1E
days post-infection	IAV only	PG + IAV	PG only
0
0
0
0
0
1
1
1
1
1
2
2
2
2
2
3	1
3	1
3	1
3
3
4
4
4
4
4
5	0	0	0
5	0	0	0
5		0	0
5		0	0
5		0	0

## Sheet: Sheet1
Mice were intranasally inoculated with 50µL total volume of 20% PG in PBS, 5x104 PFU H1N1 Cal09 IAV in PBS, or 20% PG+IAV and monitored for 5 days (N=5 mice/group; mean±SD) this figure shows mouse survival after infection.
