# Supplementary material for: Propylene glycol inactivates respiratory viruses and prevents airborne transmission
Source: EMBO Mol Med. 2023 Nov 16;15(12):e17932. doi: 10.15252/emmm.202317932 (PMC10701621; doi:10.15252/emmm.202317932)
Supplement: Supplementary file 5 — Source Data for Figure 1 [file EMMM-15-e17932-s003.zip › EMM-2023-17932_Figure_1/1I/EMM-2023-17932_1I_mouse_weight.xlsx]

## Sheet: 1F
Days post infection	Flu Only					PG + Flu					PG only
0	100	100	100	100	100	100	100	100	100	100	100	100	100	100	100
1	99.48	100.5	99.53	100	92.39	99.42	98.11	100	101.59	99.47	97.45	98.88	98.42	97.88	98.4
2	91.15	96.02	93.36	90.48	83.7	92.98	93.4	94.18	96.83	95.72	98.47	100	101.05	101.59	101.06
3	82.81	87.06	87.2	82.14	83.7	85.38	86.32	86.24	88.36	86.63	97.45	100.56	100.53	100	100.53
4	Mouse culled	81.09	80.57	Mouse culled	Mouse culled	81.29	86.32	83.07	86.24	82.35	98.98	99.44	101.58	101.06	98.4
5		76.12	75.83			84.21	89.62	83.6	88.36	81.28	98.98	101.12	100	102.12	100

## Sheet: Sheet1
Mice were intranasally inoculated with 50µL total volume of 20% PG in PBS, 5x104 PFU H1N1 Cal09 IAV in PBS, or 20% PG+IAV and monitored for 5 days (N=5 mice/group; mean±SD) this figure shows mouse weight chnage after infection.
