# Supplementary material for: Propylene glycol inactivates respiratory viruses and prevents airborne transmission
Source: EMBO Mol Med. 2023 Nov 16;15(12):e17932. doi: 10.15252/emmm.202317932 (PMC10701621; doi:10.15252/emmm.202317932)
Supplement: Supplementary file 6 — Source Data for Figure 2 [file EMMM-15-e17932-s002.zip]

Archive with 21 entries (12 files):
- EMM-2023-17932_Figure_2/
- EMM-2023-17932_Figure_2/.DS_Store
- EMM-2023-17932_Figure_2/2A/
- EMM-2023-17932_Figure_2/2A/EMM-2023-17932_2A_SARS2.xlsx
- EMM-2023-17932_Figure_2/2B/
- EMM-2023-17932_Figure_2/2B/EMM-2023-17932_2B_EBV.xlsx
- EMM-2023-17932_Figure_2/2D/
- EMM-2023-17932_Figure_2/2D/EMM-2023-17932_2D_pseudoviruses.xlsx
- __MACOSX/
- __MACOSX/._EMM-2023-17932_Figure_2
- __MACOSX/EMM-2023-17932_Figure_2/
- __MACOSX/EMM-2023-17932_Figure_2/._.DS_Store
- __MACOSX/EMM-2023-17932_Figure_2/._2A
- __MACOSX/EMM-2023-17932_Figure_2/._2B
- __MACOSX/EMM-2023-17932_Figure_2/._2D
- __MACOSX/EMM-2023-17932_Figure_2/2A/
- __MACOSX/EMM-2023-17932_Figure_2/2A/._EMM-2023-17932_2A_SARS2.xlsx
- __MACOSX/EMM-2023-17932_Figure_2/2B/
- __MACOSX/EMM-2023-17932_Figure_2/2B/._EMM-2023-17932_2B_EBV.xlsx
- __MACOSX/EMM-2023-17932_Figure_2/2D/
- __MACOSX/EMM-2023-17932_Figure_2/2D/._EMM-2023-17932_2D_pseudoviruses.xlsx
