# Supplementary material for: Propylene glycol inactivates respiratory viruses and prevents airborne transmission
Source: EMBO Mol Med. 2023 Nov 16;15(12):e17932. doi: 10.15252/emmm.202317932 (PMC10701621; doi:10.15252/emmm.202317932)
Supplement: Supplementary file 6 — Source Data for Figure 2 [file EMMM-15-e17932-s002.zip › EMM-2023-17932_Figure_2/2A/EMM-2023-17932_2A_SARS2.xlsx]

## Sheet: 2A
SARS-CoV-2 TCID50	0% PG	25% PG	50% PG
Incubation time (min)
1	5000000	5000000	383
30	5000000	5000000	82.5

## Sheet: Sheet1
SARS2 was incubated with 0-50% PG for 1-30 mins at RT and infectivity assessed by TCID50.
