# Supplementary material for: Propylene glycol inactivates respiratory viruses and prevents airborne transmission
Source: EMBO Mol Med. 2023 Nov 16;15(12):e17932. doi: 10.15252/emmm.202317932 (PMC10701621; doi:10.15252/emmm.202317932)
Supplement: Supplementary file 6 — Source Data for Figure 2 [file EMMM-15-e17932-s002.zip › EMM-2023-17932_Figure_2/2B/EMM-2023-17932_2B_EBV.xlsx]

## Sheet: 2B
EBV RGU/ml	0% PG	25% PG	50% PG
Incubation time (min)
5	21000	12000	20
15	21000	700	0
30	28000	0	0

## Sheet: Sheet1
EBV was incubated with 0-50% PG for 5-30 mins at 37°C and infectivity assessed by titration.
