# Supplementary material for: Propylene glycol inactivates respiratory viruses and prevents airborne transmission
Source: EMBO Mol Med. 2023 Nov 16;15(12):e17932. doi: 10.15252/emmm.202317932 (PMC10701621; doi:10.15252/emmm.202317932)
Supplement: Supplementary file 6 — Source Data for Figure 2 [file EMMM-15-e17932-s002.zip › EMM-2023-17932_Figure_2/2D/EMM-2023-17932_2D_pseudoviruses.xlsx]

## Sheet: 2D
	Pseudovirus infectivity assay, relative light units (RLU)
		229E coronavirus		NL63 coronavirus		SARS1 coronavirus		MERS coronavirus		Ebola		SARS-CoV-2 Wuhan1		SARS-CoV-2 D614G		SARS-CoV-2 Alpha		SARS-CoV-2 Delta		SARS-CoV-2 Omicron
		Biological Rep		Biological Rep		Biological Rep		Biological Rep		Biological Rep		Biological Rep		Biological Rep		Biological Rep		Biological Rep		Biological Rep
PG treatment	Technical Rep	1	2	1	2	1	2	1	2	1	2	1	2	1	2	1	2	1	2	1	2
0% PG	1	106235	93562.6	118005	150088	93237.1	151675	431722	446879	208248	180949	43526.5	42358.1	229448	277426	174598	123016	245683	243628	617950	557484
	2	117027	103273	223619	113005	129573	185672	387608	446433	218955	159812	37471.3	47780.8	196489	248842	230046	98900.7	184738	233813	537559	527292
	3	99871.2	102863	291060	121177	73287.1	97059.5	404231	426201	226383	176083	30017.6	32563.9	202576	224403	161223	93448.1	193735	195346	503895	454599
10% PG	1	93207.2	117690	136700	121783	163649	163483	438483	412542	139465	118228	39890.9	27568.8	202671	223590	241188	180947	236119	198913	639324	508296
	2	95444.8	104264	185204	139934	199513	173458	467033	497564	150187	98365.8	47160.1	29979.5	200836	215800	239615	226675	250484	237838	519224	476066
	3	96090.9	112258	239714	152918	228915	187601	484084	446966	124411	146655	51118.7	38116.2	226987	185935	116783	136791	244474	231772	526292	437539
20% PG	1	27803.8	25427.7	41177.2	36667.6	51846.7	47990.4	153833	125862	61635.8	81511.5	8797.82	11184.5	61889.6	80715.2	29744.8	36018.7	95919.7	46387.1	177044	234557
	2	27657.2	25987.8	35068.1	58352	46208.6	34361.6	149970	98907.3	37785.5	42808.1	24511.3	14449.1	76005.6	88784.7	49800.6	30449.4	117547	82749.1	179311	194235
	3	25656.7	29240.4	50312.7	21112.1	46032.4	27268.5	146773	105553	25705.2	28440.8	11284.2	12479.2	90490.8	72431.7	47511.2	46310.6	118389	70749.8	183160	192834
30% PG	1	1617.59	2696.82	25803.2	96.4706	12802	2928.41	56489	20334.5	10729.6	21503.4	5332.47	2870.71	13406.8	16826.1	15898.2	3801.65	5414.94	7720.53	39.6471	45.8824
	2	2065.71	5169.94	36432.4	27.5882	11575.8	7527.53	69462.4	25273.8	10846.3	12990.8	1000.65	2465.53	17316.7	14699.1	12650.9	6831.53	721.882	3703	7.41176	371.529
	3	2963.12	3319.24	7789.59	63.5882	7078.35	8891.76	81044.9	21051.7	5308.35	39548.4	15210.3	11458.7	21311.6	15964	19817.5	11992.3	8628.06	1137.53	140.941	19.9412
40% PG	1	75.8824	255.647	142.235	165	152.176	252.824	8520.53	399.353	1696.35	6473.06	32.2353	25.4706	135.412	160.176	320.118	183.176	61.6471	63.5294	160.941	1022.47
	2	562.412	715.294	237.765	138.882	197.529	293.118	10940.2	2159.59	3077.65	11286.6	29.6471	23.1176	119.706	147.176	395.294	147.176	65.2353	70.9412	152.235	161.353
	3			286.412	136.471	122.118	160.176			2563.53	3759.71	25.1176	23.4706	124.471	254.706	296.353	151.353
50% PG	1	45.2941	82.7059	169.294	141.529	259.529	302.235	138.529	1930.06	995.059	213.706	26.9412	27.7059	115.059	119.529	385.235	256.882	65.4118	56.1176	163.882	143.765
	2	59	47.5294	221.059	160.294	297.353	370.118	134.471	1815.23	284.294	137.353	24.0588	15	109.941	106.235	380	309.882	74	57.5294	146.824	136.588
	3	51.1765	723.588	263.647	162.471	376.706	405.588	131.177	435.412	176.471	182.118	33.8235	22.5882	122.118	96	195.765	206.353	70.1176	66.1176	130.118	117.824
60% PG	1	300.059	52.5882	72.5294	52.2353	95.4118	103.765	58.8235	66.8824	97.9412	100.353	24.7059	13.6471	35.4118	43.0588	59.9412	59.8824	31.7647	20.7647	55.2353	68.9412
	2	28.8824	23.5882	60.4706	69.7647	71.9412	68.2941	69.5294	62.4118	60.2353	71.4706	28.1765	11.7647	45.2353	50.5294	88.8235	46.2353	37.2353	33.2353	59.7059	67.1765
	3	545.176	36.1765	78.5882	44.3529	83	103.824	61.4118	119.882	57.7059	44.8235	19.5294	19.3529	51.4706	39.6471	98.7059	80.2353	35.1765	34.3529	57.1765	64.2353
Mock	1	48.2941	65	111.765	50.3529	28.1765	12.2353	46.8235	121.529	32.8824	38.7059	14.7647	12.6471	6.23529	10.0588	43.1765	18.5294	7.76471	9.05882	8.76471	15.7059
	2	19.8235	19	75	24.4118	23.7647	16.0588	38.9412	32	22.2353	30.1765	15.1765	12.1765	7.47059	6.94118	40.6471	27.8824	7.29412	9.47059	6.94118	13.1765
	3	17.1765	12.1765	66.2353	19.9412	12.5294	13.9412	47.5882	34.1765	21	65.2353	18.2941	14.5882	7.05882	7.41176	50.4706	31.4706	9.58824	9.41176	6.94118	10.8235

## Sheet: Sheet1
Lentivirus pseudotypes expressing different glycoproteins were incubated with 0-60% PG for 5 min at RT before assessing infectivity by bioluminescence
