# Supplementary material for: Propylene glycol inactivates respiratory viruses and prevents airborne transmission
Source: EMBO Mol Med. 2023 Nov 16;15(12):e17932. doi: 10.15252/emmm.202317932 (PMC10701621; doi:10.15252/emmm.202317932)
Supplement: Supplementary file 7 — Source Data for Figure 3 [file EMMM-15-e17932-s007.zip]

Archive with 33 entries (24 files):
- EMM-2023-17932_Figure_3/
- EMM-2023-17932_Figure_3/.DS_Store
- EMM-2023-17932_Figure_3/3B/
- EMM-2023-17932_Figure_3/3B/EMM-2023-17932_3B_relative_signal_intensity.xlsx
- EMM-2023-17932_Figure_3/3C/
- EMM-2023-17932_Figure_3/3C/EMM-2023-17932_0.25%_NP40_capsid.png
- EMM-2023-17932_Figure_3/3C/EMM-2023-17932_0.25%_NP40_glycoprotein.png
- EMM-2023-17932_Figure_3/3C/EMM-2023-17932_0.25%_NP40_merge.png
- EMM-2023-17932_Figure_3/3C/EMM-2023-17932_70%_PG_capsid.png
- EMM-2023-17932_Figure_3/3C/EMM-2023-17932_70%_PG_glycoprotein.png
- EMM-2023-17932_Figure_3/3C/EMM-2023-17932_70%_PG_merge.png
- EMM-2023-17932_Figure_3/3C/EMM-2023-17932_untreated_capsid.png
- EMM-2023-17932_Figure_3/3C/EMM-2023-17932_untreated_glycoprotein.png
- EMM-2023-17932_Figure_3/3C/EMM-2023-17932_untreated_merge.png
- EMM-2023-17932_Figure_3/3D/
- EMM-2023-17932_Figure_3/3D/EMM-2023-17932_3D_rotavirus.xlsx
- __MACOSX/
- __MACOSX/EMM-2023-17932_Figure_3/
- __MACOSX/EMM-2023-17932_Figure_3/._.DS_Store
- __MACOSX/EMM-2023-17932_Figure_3/3B/
- __MACOSX/EMM-2023-17932_Figure_3/3B/._EMM-2023-17932_3B_relative_signal_intensity.xlsx
- __MACOSX/EMM-2023-17932_Figure_3/3C/
- __MACOSX/EMM-2023-17932_Figure_3/3C/._EMM-2023-17932_0.25%_NP40_capsid.png
- __MACOSX/EMM-2023-17932_Figure_3/3C/._EMM-2023-17932_0.25%_NP40_glycoprotein.png
- __MACOSX/EMM-2023-17932_Figure_3/3C/._EMM-2023-17932_0.25%_NP40_merge.png
- __MACOSX/EMM-2023-17932_Figure_3/3C/._EMM-2023-17932_70%_PG_capsid.png
- __MACOSX/EMM-2023-17932_Figure_3/3C/._EMM-2023-17932_70%_PG_glycoprotein.png
- __MACOSX/EMM-2023-17932_Figure_3/3C/._EMM-2023-17932_70%_PG_merge.png
- __MACOSX/EMM-2023-17932_Figure_3/3C/._EMM-2023-17932_untreated_capsid.png
- __MACOSX/EMM-2023-17932_Figure_3/3C/._EMM-2023-17932_untreated_glycoprotein.png
- __MACOSX/EMM-2023-17932_Figure_3/3C/._EMM-2023-17932_untreated_merge.png
- __MACOSX/EMM-2023-17932_Figure_3/3D/
- __MACOSX/EMM-2023-17932_Figure_3/3D/._EMM-2023-17932_3D_rotavirus.xlsx
