# Supplementary material for: Propylene glycol inactivates respiratory viruses and prevents airborne transmission
Source: EMBO Mol Med. 2023 Nov 16;15(12):e17932. doi: 10.15252/emmm.202317932 (PMC10701621; doi:10.15252/emmm.202317932)
Supplement: Supplementary file 7 — Source Data for Figure 3 [file EMMM-15-e17932-s007.zip › EMM-2023-17932_Figure_3/3B/EMM-2023-17932_3B_relative_signal_intensity.xlsx]

## Sheet: 3B
CAPSID								GLYCOPROTEIN
55% PG	60% PG	65% PG	70% PG	75% PG	Perm no treat	No perm no treat		55% PG	60% PG	65% PG	70% PG	75% PG	Perm no treat	No perm no treat
453	1281	450	723	2393	4822	418		18117			13279	9968		2727
436	743	458	505	1420	7829	443		17642			12461	9795		2721
463	753	583	691	6115	12920	464		15716	48597	19215	11767	9788		2703
482	504	650	690	5255	8171	399		15559	28552	17520	11098	9388		2662
429	398	476	898	1876	4373	403		15421	19362	17331	10324	8853		2636
645	699	631	444	3528	5700	397		15307	17926	14928	9964	8822		2597
651	411	434	578	4191	4274	394		15228	16770	14644	9953	8674		2341
548	510	495	561	4290	4967	417		15019	16222	14360	9867	8606	20330	10401
535	397	417	611	593	9763	399		14933	15625	14193	9845	8551	20108	10351
424	467	503	593	5351	735	421		14292	15594	14062	9682	8544	19433	10201
500	407	631	531	2013	2842	428		14066	15334	13484	9654	8487	17444	10153
439	425	413	528	4202	6423	398		13965	15125	13157	9470	8473	16904	9036
426	461	422	483	7310	8240	421		13790	14973	12745	9276	8439	16825	8880
523	416	677	676	1857	11708	408		13720	14932	12715	9228	8189	16334	8671
411	421	519	580	2506	5968	411		13501	14767	12634	9148	8149	15960	8646
495	422	2386	976	5125	18051	413		13452	14741	12620	8963	8089	15945	8516
450	631	497	533	5657	2757	499		13268	14541	12527	8874	8052	15933	8401
719	415	412	453	4319	3349	397		12816	14278	12407	8620	8048	15704	8312
1356	424	427	494	6445	4115	418		12609	14263	12398	8501	8020	15525	8178
428	487	618	413	3870	5943	428		12528	14218	12394	8393	8018	15041	8117
413	411	422	2643	901	3193	398		12491	14110	12298	8335	7889	14903	8074
813	401	430	557	3563	4035	412		12470	13864	12228	8317	7747	14742	7972
499	616	414	787	4375	3431	411		12415	13836	12172	8314	7584	14515	7971
773	588	479	442	3572	4332	446		12369	13649	12094	8259	7544	14323	7938
538	408	436	415	3059	2668	411		12360	13568	12048	8159	7518	14318	7846
452	454	483	709	1760	3898	410		12278	13446	12048	8149	7475	14309	7771
447	3592	489	806	2593	3918	401		11995	13354	11998	8091	7365	14249	7709
468	1239	397	456	3741	3242	405		11919	13298	11994	8085	7361	14206	7510
412	419	406	459	1764	2629	405		11847	13191	11978	8078	7314	13946	7498
418	465	421	467	3586	1665	412		11796	13146	11837	8055	7293	13943	7443
399	420	442	429	2284	3168	452		11685	12954	11692	8030	7290	13582	7375
417	454	530	546	5596	5116	407		11643	12930	11611	8010	7243	13567	7370
397	463	501	463	3430	1738	471		11516	12840	11605	7995	7183	13542	7323
471	470	562	507	1607	6291	401		11479	12626	11589	7958	7181	13491	7288
431	411	431	561	1705	4132	410		11477	12567	11489	7906	7152	13349	7237
835	477	430	434	5415	6818	418		11461	12510	11425	7898	7135	13259	7152
516	499	434	647	2232	4014	402		11459	12179	11380	7880	7041	13123	7134
440	423	437	614	3534	5433	407		11445	12134	11332	7817	6914	13076	7133
670	404	520	573	5553	6527	407		11420	12104	11268	7759	6899	12909	7124
433	470	429	638	8132	3816	424		11378	12075	11176	7680	6896	12860	7121
485	420	571	481	2417	11021	410		11367	11824	11170	7606	6879	12821	7116
574	540	490	725	3292	2762	409		11343	11821	11153	7568	6875	12804	7029
428	465	476	904	1104	2028	425		11329	11720	11128	7510	6820	12666	7016
406	431	467	494	1558	1621	434		11212	11656	11006	7510	6793	12577	6994
441	469	416	478	4576	1828	418		11189	11648	10970	7507	6762	12469	6867
426	402	523	503	3445	4361	407		11173	11624	10966	7443	6740	12468	6854
464	405	434	620	3535	3653	402		11152	11567	10937	7434	6734	12253	6853
505	466	419	506	5930	6387	423		11131	11475	10773	7426	6728	12244	6774
538	424	425	576	2053	8257	406		11129	11370	10677	7375	6715	12145	6762
411	427	506	441	3066	2428	399		11129	11363	10388	7371	6686	11961	6756
426	425	546	484	4420	2309	431		11074	11361	10298	7349	6633	11839	6750
527	410	421	921	1693	6713	399		11054	11351	10268	7236	6627	11825	6746
416	463	495	465	2051	3961	402		11053	11349	10266	7224	6577	11813	6636
416	431	418	861	2288	3336	404		11052	11285	10231	7189	6556	11750	6635
583	653	475	532	3767	8673	410		10957	11267	10052	7183	6537	11704	6631
605	504	425	740	6116	5035	400		10872	11251	9999	7120	6520	11678	6631
417	452	434	621	735	2447	410		10817	11223	9997	7107	6516	11615	6622
528	412	457	446	5490	7063	419		10808	11144	9942	7068	6500	11593	6583
585	434	433	438	1214	2185	414		10751	11128	9930	7066	6474	11534	6564
427	411	419	487	5399	4335	402		10606	11127	9890	7042	6451	11497	6481
437	409	416	874	4292	1674	404		10600	11123	9889	7034	6431	11426	6479
456	398	410	439	3454	4620	409		10585	11096	9833	7014	6429	11422	6460
422	471	417	444	4300	3010	432		10573	11089	9781	6968	6414	11327	6419
416	465	539	546	4180	2737	408		10566	11074	9733	6908	6403	11283	6282
428	439	530	648	4949	3356	447		10508	11063	9646	6852	6402	11277	6273
425	592	441	449	7586	4517	421		10489	11041	9636	6850	6392	11232	6230
407	426	409	458	9388	4279	418		10462	11029	9632	6823	6388	11225	6222
406	553	450	460	8099	3285	409		10454	11010	9600	6811	6356	11205	6214
526	488	425	438	3752	2970	410		10433	11005	9592	6791	6336	11170	6194
454	428	422	490	947	2840	406		10384	10983	9573	6767	6329	11091	6176
464	532	447	649	2932	4933	392		10382	10830	9514	6761	6327	11079	6163
398	533	483	512	934	3178	406		10321	10807	9490	6754	6294	11065	6105
580	404	468	449	2667	5216	396		10319	10787	9479	6746	6293	11060	6090
481	407	411	659	5201	2834	463		10282	10779	9466	6711	6279	11037	6073
479	434	424	501	1719	1455	399		10265	10707	9438	6709	6242	11033	6070
407	468	438	462	1887	2602	441		10093	10686	9433	6673	6236	11001	5987
452	421	410	956	3794	2778	412		10092	10637	9433	6654	6176	10986	5981
408	397	414	429	2805	4777	391		10085	10618	9433	6643	6162	10827	5971
489	494	488	511	788	542	439		10050	10618	9428	6630	6160	10803	5951
476	405	449	654	2158	4512	414		10047	10570	9427	6628	6156	10803	5946
415	423	413	436	2596	2231	417		10036	10551	9422	6595	6142	10752	5941
688	423	407	422	3022	1267	399		10015	10542	9421	6577	6138	10697	5919
401	401	445	462	2811	8759	437		9976	10422	9409	6570	6115	10691	5918
587	469	517	783	3737	1311	393		9943	10382	9387	6555	6082	10682	5911
413	417	425	535	6091	3885	413		9938	10372	9382	6530	6061	10664	5911
393	431	418	500	2698	9688	411		9912	10359	9358	6529	6059	10634	5886
2553	448	439	418	863	4054	398		9912	10340	9353	6515	6055	10614	5882
413	448	458	446	2632	2074	407		9877	10314	9329	6507	6055	10605	5858
411	417	447	644	3100	5187	417		9859	10286	9329	6503	6048	10590	5825
453	403	417	448	3859	3561	436		9797	10276	9281	6501	6047	10552	5822
469	470	683	583	4168	1773	402		9790	10254	9275	6496	6037	10512	5805
518	542	423	588	4928	2860	411		9788	10249	9270	6468	6034	10476	5803
496	409	425	479	3365	6602	412		9780	10104	9202	6463	6033	10475	5800
406	463	467	515	1509	8255	413		9766	10086	9152	6444	6032	10306	5795
430	472	436	597	7227	1845	427		9730	10070	9147	6444	6002	10266	5790
602	492	572	730	5152	3628	423		9727	10046	9143	6376	5998	10261	5788
433	417	561	491	4722	7828	409		9697	10039	9133	6359	5979	10258	5786
478	435	429	521	1984	2761	402		9694	10034	9059	6356	5964	10204	5764
419	406	438	622	596	3221	411		9625	10027	9005	6349	5931	10192	5755
414	491	429	688	7861	3758	421		9604	9965	9000	6346	5931	10180	5740
428	420	608	462	2604	2837	457		9597	9962	8993	6339	5928	10139	5730
435	424	435	434	1905	2556	414		9552	9946	8967	6322	5926	10103	5723
432	631	508	656	7947	2930	433		9528	9945	8883	6320	5920	10046	5706
470	413	463	466	3237	1771	408		9504	9945	8882	6307	5910	10043	5693
407	414	421	646	4477	6415	405		9487	9917	8877	6301	5877	10037	5683
502	436	540	679	1585	4481	403		9460	9854	8873	6267	5860	10033	5642
692	505	421	447	2072	3797	401		9403	9777	8868	6238	5856	10021	5631
426	439	415	509	3193	3014	400		9398	9767	8866	6236	5843	10013	5613
459	405	531	452	3046	2135	392		9366	9764	8864	6217	5834	9993	5605
575	428	759	567	3376	2534	399		9358	9745	8857	6216	5829	9993	5602
404	485	420	465	2277	1906	409		9342	9712	8820	6186	5828	9938	5583
435	399	475	436	4728	3889	409		9333	9707	8806	6179	5819	9925	5580
467	422	719	413	925	6108	414		9322	9703	8771	6143	5819	9910	5580
508	464	404	493	2500	5891	404		9319	9680	8766	6141	5817	9858	5563
466	427	423	498	2204	6844	400		9291	9677	8766	6140	5815	9837	5559
482	440	428	502	3476	3718	401		9275	9628	8748	6129	5809	9832	5540
413	435	412	408	5811	2155	416		9264	9625	8680	6125	5799	9826	5539
632	416	417	426	4704	5094	414		9245	9623	8670	6123	5791	9813	5538
413	484	412	589	3773	3199	415		9226	9621	8653	6122	5779	9811	5519
439	522	423	3327	2011	1978	402		9217	9617	8645	6108	5758	9748	5511
417	434	410	570	2357	2903	412		9151	9591	8645	6097	5742	9707	5506
426	413	411	520	2100	1389	396		9136	9536	8635	6097	5722	9696	5503
448	534	445	545	3240	2098	410		9125	9502	8616	6093	5718	9689	5496
542	406	585	555	1079	2676	400		9117	9495	8565	6082	5704	9681	5470
468	415	404	1432	1772	4567	402		9059	9486	8559	6078	5690	9676	5468
492	449	443	412	814	2138	404		9036	9469	8545	6059	5685	9658	5455
444	430	412	913	2004	5100	407		9013	9453	8536	6056	5660	9647	5447
413	497	415	3776	2963	2032	435		8945	9436	8535	6042	5655	9621	5443
416	622	410	640	7697	2095	404		8892	9430	8519	6022	5651	9532	5437
433	423	456	415	1081	2510	417		8884	9425	8517	6013	5643	9519	5431
427	411	454	583	4698	7088	405		8876	9422	8503	6010	5636	9513	5431
460	445	546	798	5454	3926	407		8868	9419	8497	6007	5614	9437	5415
440	423	426	441	718	1859	447		8849	9408	8495	5998	5613	9428	5414
441	431	423	512	2563	2348	409		8813	9389	8494	5988	5612	9413	5404
418	430	549	471	1367	2687	484		8769	9386	8494	5985	5600	9405	5402
430	524	428	425	4097	8137	411		8743	9383	8493	5983	5600	9366	5401
404	459	504	747	5861	2052	419		8723	9361	8475	5947	5586	9359	5389
424	421	498	469	2058	8145	423		8720	9355	8472	5937	5580	9333	5360
578	823	438	655	1011	7529	391		8718	9345	8464	5934	5576	9333	5356
463	514	499	535	2430	7099	401		8716	9339	8452	5929	5566	9330	5354
478	445	418	570	3262	2414	407		8694	9332	8448	5899	5541	9305	5326
420	431	405	433	4040	5145	408		8687	9323	8426	5883	5531	9294	5324
526	428	422	476	2117	555	412		8656	9320	8425	5880	5530	9293	5321
395	629	401	792	4523	1660	414		8652	9313	8412	5875	5481	9273	5296
444	412	465	427	666	2375	412		8644	9303	8384	5871	5473	9254	5289
531	407	414	421	3869	1860	400		8635	9296	8372	5864	5473	9227	5285
443	467	422	1175	1727	1252	403		8627	9274	8368	5864	5469	9205	5280
428	460	857	474	2753	6192	398		8616	9264	8363	5860	5454	9187	5272
413	452	427	581	4577	1328	399		8593	9243	8343	5844	5445	9182	5252
555	443	467	568	4161	3813	406		8590	9240	8339	5839	5431	9181	5251
411	459	414	618	5403	2930	410		8579	9237	8336	5839	5425	9162	5242
414	436	1141	447	5843	2934	416		8516	9212	8329	5829	5424	9139	5240
438	418	419	445	944	12702	403		8498	9207	8315	5800	5411	9127	5238
547	449	412	465	2675	2988	404		8498	9206	8289	5796	5380	9116	5225
402	447	466	512	2801	1864	414		8465	9202	8285	5769	5379	9079	5206
412	414	452	428	3702	2046	548		8464	9183	8245	5764	5369	9076	5186
427	424	437	504	2898	4348	424		8455	9182	8223	5758	5364	9064	5182
473	579	511	504	1538	3753	417		8442	9151	8213	5756	5358	9032	5177
552	444	457	797	4270	3049	429		8435	9136	8203	5750	5348	9031	5171
513	483	404	485	2991	3264	421		8433	9130	8196	5743	5330	9023	5166
426	444	441	406	2395	4382	418		8396	9084	8190	5739	5319	9013	5155
419	420	454	737	563	2852	399		8384	9041	8162	5733	5315	9005	5149
540	443	431	1450	2498	1757	400		8384	9033	8161	5726	5313	9002	5138
542	424	429	452	750	1411	414		8381	9029	8143	5721	5304	8985	5135
420	449	510	645	3122	3056	398		8360	9015	8111	5693	5297	8959	5134
635	428	428	548	3680	3052	404		8342	9002	8096	5687	5290	8956	5102
549	422	729	577	4470	1881	417		8341	8989	8076	5682	5268	8953	5096
423	406	517	599	2491	1186	418		8321	8988	8070	5681	5265	8941	5093
432	549	502	881	5282	1620	404		8311	8984	8068	5678	5263	8919	5085
489	469	401	414	3724	894	404		8282	8984	8065	5678	5258	8916	5084
434	425	420	772	1742	1531	462		8277	8958	8053	5676	5210	8902	5075
422	470	433	529	6228	3655	404		8276	8937	8034	5665	5208	8899	5066
414	446	502	587	6058	5366	426		8270	8930	8030	5647	5205	8859	5060
400	445	432	442	1538	2338	406		8251	8921	8003	5629	5191	8859	5059
426	570	424	545	1980	4725	411		8222	8920	7995	5625	5190	8841	5057
495	429	452	478	3782	3338	444		8222	8915	7978	5622	5186	8838	5039
614	548	655	475	1541	4190	433		8214	8911	7972	5613	5173	8836	5033
421	902	446	408	1798	2299	399		8210	8891	7957	5612	5167	8818	5033
558	428	406	426	3530	1534	402		8189	8872	7955	5611	5166	8816	5025
473	408	419	509	3684	1780	419		8187	8872	7948	5609	5159	8805	5022
512	415	426	762	1542	3359	407		8172	8868	7936	5597	5141	8802	5022
421	416	446	737	2500	1274	406		8155	8863	7925	5593	5129	8775	5021
399	466	437	566	2407	1355	404		8119	8842	7907	5593	5124	8769	5020
529	418	558	454	5084	5040	443		8118	8839	7901	5580	5112	8732	5001
422	403	408	562	2340	2085	424		8111	8837	7893	5580	5103	8731	4984
431	433	431	1511	4103	5439	408		8108	8813	7886	5571	5101	8704	4973
466	431	438	436	2581	4424	420		8100	8808	7876	5563	5096	8702	4971
430	414	466	1073	2452	3722	408		8087	8785	7866	5552	5088	8699	4959
508	404	423	532	1666	3695	404		8085	8779	7844	5552	5082	8643	4956
416	406	519	513	2262	3883	406		8061	8766	7840	5546	5075	8634	4950
452	441	528	604	1577	1574	411		8059	8766	7813	5540	5071	8610	4942
584	451	412	440	1469	1900	394		8016	8763	7810	5540	5059	8607	4940
439	416	411	571	2534	3907	426		8015	8724	7809	5537	5057	8599	4940
417	405	470	554	2334	5816	415		8011	8718	7808	5534	5056	8550	4939
487	412	412	407	3352	3458	422		8005	8686	7806	5530	5050	8543	4938
400	466	524	573	1471	2749	431		8004	8655	7804	5530	5041	8539	4929
416	514	420	417	2957	3936	408		8002	8649	7799	5526	5033	8536	4927
546	413	464	401	644	2317	412		7989	8617	7789	5524	5028	8532	4911
421	428	457	426	4232	1219	412		7981	8602	7784	5520	5028	8531	4902
394	444	431	509	2062	2880	421		7969	8598	7777	5515	5024	8531	4889
405	586	414	456	3653	2476	433		7943	8596	7766	5509	5016	8521	4886
565	430	407	500	1782	7628	399		7943	8563	7760	5504	5015	8509	4880
560	430	426	796	3672	1232	425		7936	8563	7731	5497	5014	8506	4879
418	429	436	631	693	3249	411		7928	8539	7730	5497	5014	8487	4873
396	412	419	423	1294	3462	399		7921	8529	7730	5493	4997	8466	4872
421	467	549	740	1412	2580	395		7889	8502	7727	5489	4994	8424	4870
404	412	411	708	4127	2561	409		7884	8476	7723	5484	4979	8418	4865
435	414	414	602	4333	3034	421		7877	8441	7717	5484	4979	8416	4857
444	412	549	530	3715	2996	402		7870	8429	7689	5483	4963	8412	4855
589	445	461	410	2105	6053	408		7851	8426	7687	5483	4957	8409	4850
550	445	418	626	2334	3786	416		7849	8423	7683	5478	4947	8403	4844
569	452	479	888	3443	1692	411		7831	8421	7678	5464	4945	8384	4830
419	546	519	446	3171	1629	399		7830	8413	7672	5442	4941	8363	4815
567	414	507	422	846	3701	407		7819	8408	7665	5440	4933	8360	4811
422	427	465	508	3353	1591	399		7819	8401	7659	5436	4932	8356	4808
596	555	426	754	6590	2536	400		7816	8378	7649	5430	4930	8354	4808
468	395	475	444	3639	4121	415		7806	8378	7631	5429	4915	8354	4801
635	436	515	517	2820	5370	418		7795	8374	7626	5428	4903	8345	4799
411	417	529	433	3953	1331	404		7789	8374	7623	5425	4902	8342	4796
449	569	461	429	3838	4115	399		7768	8372	7616	5423	4892	8327	4783
400	468	506	438	2238	7442	413		7741	8372	7611	5418	4884	8310	4761
489	521	427	698	2890	1700	406		7735	8365	7596	5415	4882	8291	4758
393	437	418	528	630	2270	391		7733	8349	7596	5414	4881	8264	4753
413	480	504	517	2759	6287	389		7731	8337	7580	5406	4879	8261	4743
406	419	432	453	1110	4842	402		7725	8329	7567	5395	4861	8238	4741
424	585	433	649	2321	3550	424		7722	8324	7561	5392	4853	8228	4732
1039	642	459	649	824	4997	403		7694	8317	7556	5386	4848	8218	4731
718	429	441	450	3195	2310	395		7685	8315	7541	5377	4848	8210	4731
398	440	428	547	2299	6807	405		7670	8314	7538	5366	4843	8199	4720
524	468	400	551	2033	7050	406		7665	8302	7521	5364	4842	8197	4720
445	448	412	458	1036	3651	402		7648	8287	7512	5358	4841	8196	4717
571	430	415	594	5476	3785	406		7636	8286	7440	5351	4831	8193	4702
414	417	415	436	1487	1820	428		7630	8275	7435	5348	4830	8166	4700
457	399	511	769	1000	2074	422		7615	8271	7431	5344	4823	8161	4699
450	577	446	555	1899	616	415		7590	8268	7423	5342	4823	8147	4691
429	408	416	429	4357	1444	412		7577	8264	7412	5336	4807	8144	4674
610	419	582	1270	1859	1678	419		7563	8262	7404	5331	4806	8143	4672
467	419	555	457	1624	4641	407		7562	8262	7401	5325	4800	8125	4655
408	455	580	734	1724	1322	400		7554	8251	7399	5323	4781	8125	4650
407	456	425	500	1813	2259	397		7534	8242	7396	5322	4780	8119	4649
408	448	438	644	1824	1828	398		7528	8227	7396	5314	4775	8085	4644
404	459	460	466	1600	4592	523		7524	8221	7393	5302	4772	8059	4643
485	506	439	429	3301	3017	400		7510	8220	7390	5296	4771	8045	4640
443	449	592	452	2011	2575	398		7508	8204	7359	5295	4764	8028	4636
407	424	435	644	1649	2639	412		7508	8154	7356	5293	4762	8025	4634
473	408	494	525	1541	1812	419		7508	8154	7354	5281	4759	8020	4626
579	491	462	441	617	2331	435		7497	8140	7349	5276	4758	8017	4619
427	498	429	410	1662	3178	407		7489	8138	7338	5275	4754	8001	4616
458	959	446	612	3094	3696	405		7487	8099	7338	5269	4752	7999	4612
414	399	461	439	2561	2143	414		7463	8098	7335	5261	4742	7994	4591
452	413	422	418	4167	10673	401		7459	8090	7328	5241	4742	7979	4591
418	532	459	507	1958	3522	401		7447	8087	7317	5233	4739	7967	4584
417	416	434	784	3697	2988	399		7429	8085	7312	5228	4738	7957	4583
461	459	577	515	2698	1934	456		7426	8076	7308	5226	4719	7956	4582
412	490	417	487	3518	1440	416		7423	8062	7300	5222	4717	7952	4579
415	443	521	454	1750	1259	411		7419	8055	7299	5220	4706	7932	4578
469	414	399	422	1738	2052	404		7416	8049	7296	5218	4704	7922	4566
409	415	460	455	2331	3184	406		7413	8043	7295	5212	4704	7917	4554
452	476	426	634	4227	1391	425		7399	8028	7295	5210	4700	7916	4552
544	1174	408	606	2779	2971	395		7395	8004	7286	5208	4697	7908	4550
420	579	562	604	4813	1895	424		7386	8003	7274	5208	4696	7899	4540
444	414	410	508	2319	6256	409		7383	7998	7255	5195	4684	7899	4531
507	418	526	616	5247	4175	409		7372	7995	7253	5192	4682	7896	4526
431	833	396	537	5515	2350	399		7370	7962	7248	5191	4679	7887	4511
413	431	406	482	2411	4227	428		7363	7960	7244	5185	4674	7882	4511
412	2362	459	437	1340	1904	391		7357	7955	7240	5183	4673	7843	4510
643	493	445	502	1847	3667	419		7344	7954	7236	5183	4665	7835	4510
413	412	435	615	1687	3324	402		7338	7953	7232	5174	4662	7835	4507
474	412	406	2183	4510	2105	414		7325	7933	7218	5174	4657	7832	4507
424	410	423	498	1992	3755	410		7307	7908	7216	5164	4656	7830	4502
453	772	446	2581	2945	4497	395		7300	7895	7213	5163	4651	7817	4499
539	500	459	414	1665	2421	413		7293	7890	7211	5162	4647	7806	4497
433	446	441	502	3400	2962	417		7293	7885	7196	5152	4644	7800	4496
417	475	428	453	1669	3145	412		7278	7870	7191	5148	4639	7794	4492
419	464	410	596	5383	4480	409		7270	7870	7184	5140	4638	7789	4487
431	421	496	615	2458	1782	413		7251	7867	7173	5136	4636	7785	4482
450	432	416	438	722	3128	431		7247	7866	7170	5133	4635	7781	4480
425	458	405	422	1265	5829	401		7246	7863	7155	5131	4634	7778	4474
402	520	472	416	1742	2602	397		7244	7851	7150	5130	4632	7778	4471
424	417	483	439	786	2065	410		7238	7847	7143	5121	4627	7777	4468
417	430	420	604	3671	2473	402		7231	7833	7104	5118	4626	7773	4464
420	394	419	432	3240	4663	407		7228	7827	7099	5117	4625	7771	4463
413	415	533	716	4823	4798	421		7227	7820	7090	5116	4610	7765	4462
471	415	512	468	3560	1651	436		7224	7817	7084	5109	4609	7763	4459
469	417	415	792	1853	2389	400		7223	7816	7082	5104	4604	7762	4459
491	546	620	482	1077	1656	399		7221	7811	7076	5103	4599	7755	4458
408	417	492	458	2018	2301	401		7213	7797	7074	5102	4590	7754	4456
425	410	422	428	1966	3216	462		7182	7795	7067	5099	4589	7751	4453
418	399	430	468	2534	4549	427		7179	7794	7059	5097	4587	7746	4446
461	404	418	560	4910	2468	404		7174	7787	7056	5089	4573	7733	4445
410	445	922	895	4758	2349	408		7166	7787	7048	5085	4572	7722	4445
412	572	484	570	2720	2902	406		7166	7786	7046	5085	4566	7690	4444
686	407	408	933	3572	1749	392		7146	7777	7039	5084	4563	7688	4436
884	417	435	616	3201	6666	396		7143	7771	7035	5082	4562	7686	4435
462	424	417	592	1000	3018	415		7126	7761	7030	5076	4561	7673	4433
411	418	469	443	4159	1576	408		7123	7759	7030	5072	4561	7668	4424
436	449	426	462	3839	2718	411		7119	7734	7030	5066	4558	7663	4423
420	432	428	434	2607	2325	418		7102	7721	7015	5050	4555	7655	4422
450	425	424	428	1234	3539	424		7090	7720	7007	5041	4554	7650	4412
429	446	419	576	2324	5920	403		7085	7703	6994	5033	4547	7643	4412
435	474	421	670	3770	2967	411		7084	7681	6977	5028	4546	7639	4411
426	408	461	526	4892	4213	450		7083	7679	6975	5025	4545	7632	4400
468	407	578	459	3813	2151	389		7078	7676	6972	5020	4541	7613	4398
514	730	467	503	1610	2307	389		7073	7674	6964	5019	4538	7604	4397
444	424	413	462	1558	5112	412		7061	7662	6962	5010	4535	7599	4387
411	413	424	487	2357	2281	399		7050	7660	6960	5002	4532	7588	4386
397	431	463	538	5399	3903	487		7045	7654	6954	5002	4529	7581	4383
416	418	427	516	3639	2362	406		7043	7625	6953	4996	4528	7575	4373
419	424	429	455	4122	2142	407		7041	7618	6947	4991	4528	7566	4372
401	439	643	806	5166	2384	402		7031	7612	6946	4990	4521	7565	4369
419	484	455	488	2123	1677	427		7016	7609	6945	4985	4518	7564	4364
445	423	424	648	3414	3353	461		7014	7603	6941	4981	4512	7559	4358
411	455	508	513	5005	2080	402		7011	7594	6938	4963	4511	7557	4358
406	412	475	951	2276	2768	468		7011	7593	6927	4952	4507	7550	4352
414	389	403	892	2187	1973	391		7010	7582	6923	4944	4502	7540	4350
397	410	662	674	1603	1231	415		7003	7577	6918	4943	4501	7539	4349
457	428	447	417	1300	1812	397		6993	7569	6917	4942	4496	7535	4347
554	417	564	461	1437	1483	417		6985	7568	6915	4942	4495	7530	4341
411	478	431	1371	2511	3098	424		6984	7566	6913	4937	4493	7526	4340
425	430	474	1667	1514	4238	392		6982	7559	6911	4933	4488	7509	4335
497	420	433	1162	3572	1362	448		6967	7555	6910	4933	4486	7509	4335
408	492	411	453	3222	1313	401		6958	7547	6901	4933	4485	7508	4329
426	411	403	585	646	6305	413		6953	7542	6899	4927	4482	7472	4327
405	395	426	502	3279	3117	433		6943	7535	6898	4925	4480	7469	4326
512	462	408	429	3513	2115	403		6937	7529	6892	4919	4477	7467	4324
421	410	427	484	1614	1774	414		6920	7528	6891	4915	4476	7453	4322
418	420	411	694	5182	2973	418		6920	7518	6880	4908	4467	7443	4317
427	416	488	435	1787	1001	414		6915	7517	6877	4906	4464	7434	4312
438	495	446	537	4501	3004	409		6913	7477	6873	4906	4460	7430	4304
481	437	418	436	2119	4042	411		6901	7472	6871	4905	4452	7423	4302
497	413	411	470	2841	3176	400		6898	7466	6850	4901	4445	7417	4299
431	422	423	627	2158	2130	467		6896	7464	6849	4895	4445	7403	4297
507	413	420	651	2436	4011	401		6893	7461	6843	4895	4443	7375	4285
442	727	412	483	1396	3500	407		6893	7460	6841	4887	4439	7375	4284
407	420	410	456	2005	2224	390		6891	7452	6839	4887	4438	7372	4284
531	412	444	432	2760	740	414		6879	7443	6837	4886	4434	7371	4283
483	413	590	590	956	1709	416		6875	7418	6829	4879	4422	7369	4282
424	409	556	579	4902	2342	416		6875	7416	6828	4876	4409	7365	4279
407	394	418	424	2214	2343	404		6861	7408	6825	4874	4407	7347	4279
586	428	423	1003	3047	7248	432		6860	7401	6816	4869	4395	7333	4276
497	418	416	455	1864	4788	411		6858	7389	6803	4868	4395	7320	4275
573	461	424	611	3321	9093	403		6853	7387	6796	4868	4389	7315	4274
414	463	463	647	1150	1286	414		6841	7382	6792	4863	4389	7311	4269
475	413	539	1100	6468	1574	398		6840	7379	6783	4859	4376	7307	4266
480	449	412	428	3969	4143	404		6840	7364	6783	4856	4364	7297	4265
527	419	1014	620	2093	10094	425		6834	7357	6778	4856	4351	7296	4262
463	421	408	780	2374	4160	394		6828	7354	6775	4852	4351	7295	4260
817	424	543	441	3351	1691	423		6819	7312	6774	4848	4345	7285	4254
411	408	417	534	6734	1752	406		6818	7303	6772	4847	4341	7284	4251
433	457	533	540	3696	2624	466		6816	7303	6766	4845	4340	7272	4250
457	456	436	430	4382	1726	405		6812	7301	6766	4845	4336	7270	4243
1875	444	403	451	3010	1248	416		6811	7299	6762	4844	4336	7265	4238
450	433	523	455	1890	1582	406		6811	7298	6757	4831	4334	7250	4238
442	410	490	433	2854	3125	425		6806	7294	6757	4831	4333	7245	4235
400	492	436	407	2318	1785	524		6801	7291	6753	4828	4325	7240	4235
410	438	443	1396	3182	5706	406		6794	7283	6751	4811	4324	7230	4231
598	428	425	457	1275	4972	406		6782	7281	6740	4797	4323	7217	4230
479	429	418	772	2173	1749	398		6780	7270	6738	4797	4313	7210	4228
486	421	446	452	2042	2307	407		6773	7267	6737	4794	4311	7210	4223
408	457	585	415	3215	2525	403		6760	7262	6737	4791	4306	7188	4219
437	428	403	411	2414	2242	386		6754	7262	6732	4787	4305	7187	4217
486	424	421	413	3542	2580	408		6750	7245	6732	4787	4304	7181	4213
517	482	444	411	3112	2927	406		6750	7239	6727	4786	4302	7178	4210
402	539	420	492	5043	2112	401		6747	7236	6723	4782	4302	7173	4207
410	706	405	432	1127	4010	415		6743	7236	6715	4777	4302	7172	4202
424	407	429	482	776	2876	409		6737	7232	6714	4771	4299	7168	4201
451	1185	415	479	648	1043	415		6733	7226	6704	4759	4295	7168	4198
419	404	404	434	3370	3306	400		6726	7223	6698	4756	4293	7157	4197
428	409	3233	473	2053	1550	400		6690	7201	6688	4752	4292	7155	4194
482	390	474	552	3978	4736	392		6687	7193	6687	4748	4290	7152	4194
416	400	420	424	2486	5491	421		6684	7187	6687	4742	4289	7144	4193
461	416	507	742	1066	1733	391		6683	7167	6684	4739	4287	7127	4173
599	396	580	443	856	2962	405		6682	7165	6683	4737	4286	7126	4171
415	618	518	630	3779	1506	406		6678	7164	6682	4736	4279	7124	4170
433	416	517	464	1642	3747	388		6677	7164	6681	4733	4278	7122	4158
414	456	410	475	1141	3136	494		6675	7163	6681	4727	4277	7121	4158
449	437	441	550	3298	3142	408		6674	7160	6679	4726	4276	7104	4158
421	472	440	461	1350	1695	404		6671	7156	6677	4721	4275	7101	4157
422	426	430	533	3624	1912	411		6666	7148	6677	4721	4268	7098	4155
460	425	445	649	1297	1376	414		6663	7148	6675	4720	4267	7094	4153
501	521	421	500	2174	2667	400		6663	7145	6671	4720	4266	7094	4152
457	426	415	566	1685	1972	416		6661	7137	6664	4714	4266	7088	4149
414	461	461	438	1446	2805	410		6650	7137	6663	4713	4262	7087	4145
418	428	445	511	1304	1450	421		6638	7131	6660	4710	4260	7086	4140
422	405	420	590	1724	3004	415		6607	7129	6652	4709	4257	7084	4136
423	413	450	492	4441	2457	406		6606	7127	6649	4706	4257	7081	4133
403	403	419	430	2895	2966	408		6604	7126	6640	4705	4255	7069	4128
446	428	446	429	1312	2072	395		6603	7113	6639	4697	4250	7065	4116
402	406	415	506	3535	1671	397		6598	7113	6634	4696	4249	7062	4115
405	478	426	424	6876	3196	398		6591	7111	6631	4693	4247	7059	4112
443	494	492	487	4882	5532	414		6585	7105	6630	4691	4241	7055	4093
477	419	563	505	1336	2846	440		6583	7104	6627	4689	4240	7039	4093
489	416	411	418	2613	3000	417		6573	7104	6622	4686	4240	7028	4089
526	907	404	498	2513	7508	402		6571	7100	6621	4685	4239	7028	4086
406	443	428	446	1742	2507	402		6568	7097	6618	4685	4236	7028	4081
403	512	417	573	2472	1965	397		6562	7080	6609	4681	4236	7025	4076
433	430	412	462	989	1271	405		6542	7076	6609	4667	4232	7010	4068
463	442	434	527	2712	986	415		6541	7071	6607	4663	4229	7008	4065
637	409	415	485	1959	2475	409		6533	7070	6606	4655	4228	6996	4055
455	578	607	818	3968	4673	409		6522	7066	6602	4653	4227	6992	4054
418	491	403	548	1285	2276	410		6514	7057	6597	4649	4226	6965	4047
441	428	592	464	1209	6836	421		6514	7057	6591	4643	4225	6952	4047
445	411	470	585	5947	3981	411		6505	7053	6575	4641	4224	6950	4046
410	474	550	660	974	3334	408		6501	7047	6570	4639	4222	6948	4042
453	513	403	978	4224	2348	421		6499	7040	6564	4635	4221	6939	4041
412	502	499	466	1088	10603	412		6484	7022	6562	4635	4219	6938	4040
455	465	419	589	3010	2911	406		6480	7020	6561	4634	4217	6936	4032
426	505	454	424	7499	2160	413		6470	7020	6559	4632	4206	6932	4031
406	427	533	593	2791	1539	412		6461	7018	6546	4631	4205	6930	4028
425	452	412	450	801	3018	411		6450	7013	6539	4622	4187	6929	4026
515	431	427	402	2552	2968	407		6445	7009	6537	4617	4185	6922	4023
406	408	506	414	2630	8509	417		6438	7004	6526	4616	4184	6919	4020
397	432	424	420	2485	6727	444		6425	6999	6526	4609	4181	6910	4019
512	410	417	512	1163	5504	408		6424	6994	6518	4609	4178	6908	4017
450	405	451	536	3532	1181	453		6423	6991	6517	4605	4174	6904	4016
615	415	520	878	1538	5490	412		6418	6990	6511	4604	4170	6902	4013
406	437	519	581	4220	595	408		6416	6984	6510	4600	4167	6897	4010
432	425	547	451	4743	2092	413		6415	6984	6507	4596	4164	6894	4005
483	409	423	444	4116	1687	408		6412	6982	6502	4592	4160	6886	4003
403	443	428	427	2572	2366	404		6403	6981	6495	4592	4153	6883	3999
418	425	421	715	1627	1696	404		6386	6976	6488	4585	4153	6880	3995
423	685	786	439	1644	2457	418		6385	6975	6487	4581	4150	6878	3994
497	413	414	658	2702	2018	413		6384	6973	6483	4579	4149	6867	3992
414	445	493	3056	1382	1945	416		6377	6968	6464	4577	4148	6866	3991
506	407	422	427	1513	3943	412		6373	6961	6462	4576	4148	6866	3989
463	483	431	424	816	1651	410		6367	6956	6462	4575	4147	6860	3989
504	406	415	489	3834	1857	410		6362	6956	6460	4574	4145	6860	3976
499	418	391	758	4897	4893	394		6361	6953	6460	4572	4144	6857	3974
481	405	414	402	2022	918	403		6356	6953	6451	4572	4141	6848	3972
404	415	411	504	3161	1817	425		6348	6946	6449	4564	4139	6825	3970
469	478	417	487	2542	4599	402		6347	6941	6448	4562	4136	6824	3970
460	542	403	435	4518	1995	409		6340	6941	6448	4558	4134	6821	3969
521	413	407	473	1708	2371	406		6338	6939	6447	4558	4132	6818	3961
398	396	426	580	1094	3883	426		6338	6939	6444	4556	4121	6814	3960
420	420	394	907	4594	1284	427		6330	6938	6443	4552	4121	6802	3959
407	501	503	470	2610	2725	403		6330	6935	6442	4546	4120	6801	3958
425	410	455	431	1249	1399	402		6329	6923	6442	4546	4117	6800	3956
412	422	517	1026	1666	2688	407		6323	6919	6442	4538	4117	6798	3955
440	410	467	767	2523	1418	403		6321	6913	6440	4534	4111	6785	3953
445	548	444	689	1557	3951	440		6311	6910	6436	4529	4107	6774	3953
465	418	431	423	4361	1679	398		6311	6908	6429	4520	4107	6772	3953
421	490	526	753	1695	4506	421		6304	6905	6429	4519	4106	6772	3951
480	415	531	427	2459	3311	395		6300	6904	6428	4519	4105	6771	3950
400	411	468	413	5686	5444	412		6290	6901	6426	4518	4102	6768	3948
527	446	425	420	2080	2651	411		6288	6895	6421	4514	4101	6759	3944
426	453	414	448	2660	2793	406		6288	6893	6416	4513	4100	6749	3941
408	418	430	469	1870	2133	424		6286	6891	6415	4511	4090	6743	3940
409	432	404	702	2387	2621	415		6273	6891	6406	4511	4086	6732	3932
418	485	435	441	1136	3126	408		6268	6887	6403	4511	4084	6732	3930
399	421	463	695	1047	3941	401		6265	6885	6401	4510	4083	6715	3930
416	590	441	632	1460	3739	432		6265	6885	6396	4507	4080	6708	3927
399	410	456	670	1812	4259	403		6260	6879	6395	4497	4079	6695	3924
411	391	427	1032	2630	2843	398		6253	6878	6392	4496	4078	6685	3923
400	408	428	430	1473	1756	412		6251	6872	6391	4493	4074	6672	3923
410	431	465	497	3348	2601	409		6248	6870	6390	4493	4072	6671	3917
401	417	460	502	2569	1397	408		6247	6864	6387	4493	4069	6661	3914
531	470	445	587	1348	2462	414		6238	6864	6381	4492	4068	6641	3913
910	413	637	439	2844	3247	430		6229	6862	6381	4490	4061	6641	3911
414	422	683	580	3984	2878	413		6224	6860	6377	4490	4059	6639	3907
518	460	491	413	4230	751	391		6204	6859	6376	4477	4052	6633	3905
437	408	490	476	3544	2024	433		6203	6837	6364	4476	4049	6627	3899
466	1595	421	1722	792	3073	407		6202	6836	6362	4474	4044	6627	3899
722	394	406	431	2530	4275	417		6198	6835	6361	4474	4039	6619	3895
420	437	431	559	2654	2850	396		6188	6835	6359	4472	4037	6613	3894
432	425	403	417	2497	1564	406		6187	6828	6358	4467	4037	6611	3892
445	616	395	923	1683	1251	409		6186	6822	6357	4466	4036	6602	3888
422	421	406	541	1674	5292	439		6185	6817	6356	4465	4029	6601	3885
414	696	414	479	3205	3263	399		6180	6811	6356	4464	4028	6600	3882
405	424	409	672	3486	3122	422		6176	6804	6356	4463	4018	6594	3882
430	490	406	411	1415	3631	413		6173	6802	6351	4462	4015	6592	3881
481	398	418	467	2503	3393	403		6169	6801	6350	4462	4015	6590	3880
451	423	420	537	1468	3503	407		6164	6794	6349	4461	4012	6585	3876
550	424	404	585	5473	1252	414		6156	6784	6348	4458	4012	6583	3871
444	580	452	426	3798	1869	408		6148	6779	6348	4456	4010	6578	3871
614	405	405	967	982	1626	422		6146	6770	6346	4454	4001	6577	3871
442	477	413	433	3077	4115	417		6144	6770	6344	4453	4001	6562	3869
1474	422	399	435	2069	3848	399		6142	6750	6339	4448	3996	6550	3866
433	439	446	610	1907	1783	425		6124	6749	6336	4442	3995	6548	3864
452	425	449	472	6019	1705	398		6117	6745	6333	4437	3995	6547	3862
413	439	444	465	2637	2116	394		6114	6743	6331	4436	3978	6527	3861
436	416	436	465	1348	1950	408		6108	6733	6331	4435	3975	6523	3859
394	422	473	505	3127	1138	406		6104	6730	6330	4433	3974	6522	3859
399	484	418	576	1096	1941	420		6096	6728	6328	4430	3974	6516	3858
542	614	475	423	3098	2137	409		6088	6722	6327	4418	3970	6505	3856
418	403	430	423	3161	4663	418		6086	6720	6327	4418	3961	6504	3855
410	420	414	598	2957	4799	395		6086	6718	6318	4416	3958	6502	3854
459	401	410	454	5263	1098	424		6080	6716	6317	4416	3956	6494	3849
392	415	474	445	2803	2409	419		6078	6713	6315	4408	3952	6486	3847
412	427	429	558	910	3155	416		6077	6711	6307	4408	3951	6483	3845
457	412	417	449	831	1182	508		6077	6710	6290	4396	3950	6481	3844
689	497	423	536	2181	2182	404		6076	6705	6288	4396	3949	6475	3841
406	410	411	405	3270	2099	407		6075	6701	6287	4395	3942	6474	3837
514	404	465	526	846	7599	415		6069	6698	6275	4394	3936	6472	3834
399	409	560	527	1434	2704	402		6035	6690	6273	4393	3935	6472	3830
548	427	412	734	3658	4114	410		6027	6684	6273	4393	3934	6462	3829
481	432	405	502	1616	1886	409		6026	6682	6272	4393	3932	6460	3826
419	406	432	587	1987	4841	422		6022	6678	6268	4392	3930	6443	3825
671	487	438	423	3029	2097	407		6015	6675	6258	4391	3928	6428	3825
400	431	1144	478	1548	2852	419		5995	6673	6256	4388	3916	6426	3823
418	404	422	438	4883	2297	422		5995	6672	6244	4384	3914	6413	3822
449	416	413	499	2304	5690	414		5993	6671	6236	4382	3914	6412	3822
405	585	418	468	1174	3293	409		5990	6665	6229	4377	3913	6411	3821
425	490	416	552	4403	4951	406		5987	6662	6225	4375	3912	6401	3821
418	410	416	515	2665	4262	419		5987	6658	6221	4374	3911	6399	3819
413	548	427	409	2403	1878	403		5982	6648	6220	4373	3910	6391	3815
419	429	405	547	971	2700	407		5973	6645	6219	4362	3909	6384	3813
414	680	491	778	2336	3971	432		5967	6642	6218	4354	3905	6376	3811
469	424	441	534	2338	1948	406		5963	6641	6216	4353	3901	6373	3810
462	460	426	442	1400	1149	398		5960	6625	6214	4350	3900	6373	3809
422	398	409	449	1518	1160	407		5960	6620	6207	4347	3898	6372	3807
426	430	426	589	1940	3402	407		5954	6606	6203	4339	3897	6370	3805
415	420	427	436	1685	2051	422		5951	6605	6202	4337	3896	6362	3802
428	442	484	523	1847	1260	404		5947	6604	6201	4334	3894	6359	3799
419	403	421	578	2725	1371	415		5947	6597	6201	4333	3888	6351	3797
458	434	427	726	4194	827	471		5944	6585	6197	4331	3887	6339	3796
413	420	423	479	2680	2650	413		5939	6583	6187	4327	3881	6336	3788
430	416	433	460	2826	3802	414		5933	6580	6184	4326	3881	6320	3786
407	404	413	615	3306	1230	401		5931	6560	6184	4326	3880	6317	3784
418	493	437	450	1694	1541	406		5927	6559	6182	4324	3875	6312	3783
412	521	487	833	2888	5602	413		5925	6558	6181	4323	3875	6312	3782
415	433	420	501	7544	2626	410		5911	6558	6180	4322	3872	6301	3779
480	461	432	497	1181	5874	432		5901	6553	6175	4318	3870	6300	3777
405	546	422	562	1162	2010	400		5899	6552	6169	4316	3862	6295	3774
433	411	612	631	1992	3095	412		5884	6548	6166	4314	3862	6290	3773
420	543	394	619	3702	3590	414		5875	6545	6165	4313	3859	6284	3773
795	469	431	480	2378	1746	423		5875	6544	6164	4311	3858	6284	3768
423	751	490	432	582	2381	411		5870	6542	6160	4305	3856	6284	3768
598	384	648	1281	1428	5473	404		5865	6541	6158	4302	3853	6278	3765
416	419	560	550	1026	2673	399		5865	6532	6158	4301	3847	6274	3765
423	499	418	447	2004	2113	431		5864	6530	6155	4299	3847	6266	3749
397	418	406	704	5557	2950	409		5863	6525	6148	4298	3846	6262	3749
446	428	451	427	3155	1952	420		5852	6508	6147	4298	3842	6261	3749
398	413	410	425	1926	2492	406		5849	6503	6146	4295	3841	6256	3749
517	403	480	919	2918	2038	428		5845	6501	6143	4294	3840	6255	3747
403	402	408	582	1473	7619	498		5841	6498	6140	4292	3839	6252	3746
447	411	556	755	3661	6780	398		5830	6497	6138	4283	3838	6251	3742
424	405	461	587	3469	1689	419		5827	6495	6136	4280	3837	6250	3739
410	402	676	1318	10579	2423	405		5825	6495	6136	4273	3836	6249	3736
406	439	414	560	4310	1948	406		5817	6490	6130	4268	3836	6243	3736
409	459	417	426	2709	4755	397		5815	6478	6129	4268	3835	6242	3734
413	426	424	457	895	939	421		5807	6473	6113	4266	3834	6240	3732
425	417	463	430	3019	2502	406		5806	6473	6109	4265	3834	6240	3726
501	417	431	434	1475	3804	393		5803	6473	6107	4263	3831	6235	3724
473	428	418	526	569	3135	403		5802	6472	6104	4260	3831	6234	3723
435	475	405	417	2863	2067	395		5800	6467	6102	4260	3828	6230	3723
424	440	423	488	3326	4172	405		5800	6467	6101	4259	3824	6224	3722
399	427	407	479	644	2727	407		5800	6461	6100	4258	3823	6219	3716
425	420	414	489	2156	1718	445		5799	6447	6094	4258	3823	6213	3713
449	405	421	499	1369	2178	408		5781	6437	6090	4257	3821	6210	3712
624	554	452	453	3472	3471	415		5781	6436	6089	4257	3821	6207	3712
412	426	611	441	557	2219	409		5779	6434	6085	4256	3820	6200	3711
428	406	428	434	2234	2839	415		5776	6425	6077	4254	3820	6195	3711
531	418	439	411	2487	1793	404		5774	6414	6075	4254	3819	6195	3710
427	441	737	420	1494	4117	431		5774	6411	6070	4250	3816	6191	3709
467	466	438	418	4695	4855	409		5771	6411	6068	4247	3815	6184	3709
456	424	485	1768	2829	3313	420		5753	6408	6067	4247	3812	6184	3708
445	419	483	461	4625	2297	389		5742	6406	6065	4243	3811	6173	3707
418	584	429	473	4206	1966	411		5741	6405	6064	4241	3811	6164	3705
510	419	414	874	2954	2344	415		5739	6404	6059	4240	3810	6158	3702
454	424	434	550	3244	2704	408		5738	6404	6057	4236	3808	6157	3700
546	428	573	474	1128	4438	413		5736	6394	6041	4232	3804	6153	3699
427	433	409	508	1344	2472	402		5727	6377	6039	4232	3803	6152	3694
410	406	447	553	2480	3169	397		5722	6372	6035	4229	3803	6142	3694
409	484	412	576	1933	3993	401		5721	6372	6034	4228	3802	6137	3693
450	555	404	510	2439	4268	400		5710	6372	6031	4225	3798	6126	3690
694	426	511	644	2252	2290	413		5709	6370	6028	4222	3797	6124	3688
759	402	558	549	3186	3902	412		5702	6365	6025	4219	3793	6121	3688
404	438	448	443	3926	3515	412		5696	6363	6025	4219	3792	6113	3688
429	772	421	433	2101	2610	410		5692	6361	6024	4218	3792	6105	3687
451	400	451	410	4268	1685	456		5692	6356	6020	4215	3791	6097	3687
420	494	419	472	1985	6617	465		5691	6343	6008	4210	3789	6096	3685
424	421	429	402	3488	5045	420		5690	6342	6006	4206	3789	6094	3682
417	481	419	712	2319	3100	401		5688	6342	6004	4205	3788	6091	3681
462	423	410	429	2052	2545	415		5686	6339	6002	4202	3788	6089	3675
415	403	411	827	1701	4492	429		5683	6337	6002	4201	3782	6087	3672
479	421	411	616	6097	2711	411		5683	6334	5995	4198	3781	6086	3671
435	563	462	1897	3595	2881	407		5677	6333	5993	4198	3781	6083	3671
415	420	424	413	2132	5989	399		5675	6331	5988	4197	3777	6082	3667
399	417	429	420	5801	5310	412		5673	6330	5985	4196	3777	6082	3660
425	406	424	588	581	4120	418		5668	6326	5985	4195	3773	6080	3660
419	411	410	542	3155	1576	409		5667	6326	5983	4195	3770	6075	3659
421	423	428	474	2023	4714	421		5662	6326	5981	4194	3770	6073	3650
423	449	435	545	5182	2654	413		5651	6325	5981	4189	3768	6073	3648
406	402	427	1904	1940	2044	405		5648	6318	5980	4188	3765	6071	3648
408	457	400	414	5485	5475	439		5646	6317	5980	4183	3765	6069	3645
414	409	463	475	895	958	411		5642	6308	5980	4180	3765	6063	3645
462	735	420	749	1101	1246	417		5641	6306	5975	4180	3764	6058	3637
422	415	422	498	2307	3608	397		5640	6304	5975	4179	3763	6057	3631
416	419	431	461	1776	1482	490		5637	6299	5971	4177	3762	6039	3631
560	807	392	560	3483	3365	396		5636	6297	5969	4177	3760	6038	3629
406	404	407	885	3603	2519	416		5635	6297	5967	4176	3758	6036	3629
406	407	459	433	3641	1384	439		5630	6289	5952	4174	3758	6036	3629
405	412	676	508	1209	2019	411		5629	6288	5950	4172	3757	6033	3627
417	421	546	554	1863	2040	416		5628	6287	5946	4171	3754	6018	3626
410	409	411	439	1128	1470	411		5616	6282	5937	4169	3744	6010	3623
411	418	452	472	4213	3612	413		5610	6275	5936	4168	3743	6002	3618
591	539	413	543	1075	6665	426		5605	6273	5935	4167	3742	5998	3617
504	452	420	430	1684	1563	400		5601	6272	5934	4167	3741	5987	3615
408	430	594	783	3693	3455	417		5588	6262	5933	4165	3741	5987	3613
481	439	497	869	5673	1889	406		5585	6261	5932	4165	3735	5985	3609
488	414	419	427	4150	2447	398		5578	6260	5931	4164	3727	5983	3606
431	609	464	772	2003	1137	419		5576	6258	5930	4163	3725	5979	3601
413	412	405	437	1539	3595	391		5575	6251	5928	4162	3724	5976	3601
488	487	495	522	1686	2997	394		5573	6251	5927	4162	3718	5974	3600
404	413	426	411	1773	3529	403		5568	6241	5924	4160	3718	5971	3599
409	433	425	431	2674	1742	413		5562	6239	5921	4158	3716	5971	3598
422	403	721	818	4343	1785	402		5557	6237	5918	4144	3715	5967	3598
549	424	410	509	2775	4077	422		5555	6233	5917	4144	3715	5967	3597
394	434	690	403	678	2765	413		5553	6233	5916	4143	3711	5966	3596
413	449	405	412	627	1910	400		5552	6231	5914	4136	3709	5962	3585
435	411	418	435	490	2273	435		5552	6229	5907	4134	3709	5959	3584
411	407	426	432	3856	1562	417		5550	6223	5903	4130	3708	5949	3579
451	414	409	411	2646	1893	414		5549	6222	5902	4124	3707	5947	3572
401	405	417	599	1536	2192	411		5549	6219	5900	4119	3706	5945	3572
416	405	431	495	3309	4246	433		5548	6219	5900	4118	3705	5942	3568
429	424	406	435	3117	5326	426		5545	6204	5897	4113	3704	5937	3568
451	411	452	516	2578	3353	412		5543	6201	5891	4113	3702	5936	3568
393	407	476	733	2772	1698	463		5543	6199	5886	4111	3702	5929	3567
426	401	449	931	2137	2499	397		5543	6199	5884	4108	3701	5927	3566
476	415	406	529	1951	1382	412		5542	6193	5882	4107	3695	5927	3566
397	412	439	889	2664	1460	391		5537	6186	5882	4107	3693	5927	3563
427	421	413	455	3036	1074	412		5529	6181	5880	4103	3692	5926	3562
404	538	460	428	4064	4152	397		5526	6174	5876	4103	3689	5921	3562
433	410	494	439	941	3522	408		5525	6170	5867	4101	3687	5915	3557
411	430	429	487	3309	1365	428		5524	6160	5866	4098	3686	5911	3556
438	441	586	495	5782	1345	416		5522	6155	5864	4095	3686	5907	3556
422	405	435	459	2463	1196	530		5520	6151	5864	4094	3683	5903	3552
778	426	405	477	2951	3081	395		5506	6146	5863	4092	3675	5903	3547
407	407	431	547	1361	4054	412		5506	6139	5862	4089	3674	5899	3546
408	409	412	459	2433	1607	421		5492	6138	5860	4089	3672	5894	3545
465	459	423	459	2033	2363	407		5487	6131	5856	4086	3669	5894	3544
412	416	428	508	5389	3557	413		5485	6130	5854	4085	3668	5879	3543
417	400	398	599	2443	1873	406		5482	6128	5851	4085	3664	5877	3539
427	506	425	551	1601	4186	417		5481	6127	5850	4084	3663	5877	3537
602	2236	420	416	1688	3173	406		5479	6125	5849	4082	3662	5870	3537
428	425	402	544	1876	1638	408		5479	6124	5847	4081	3660	5869	3536
409	423	408	545	1711	4040	415		5477	6120	5847	4077	3659	5859	3535
405	414	434	535	969	722	406		5475	6115	5846	4077	3657	5857	3530
438	430	408	578	1472	5085	413		5470	6114	5844	4076	3657	5854	3529
431	495	445	475	2966	1123	408		5467	6114	5843	4068	3656	5853	3528
411	426	2836	423	1240	927	412		5466	6114	5837	4068	3653	5853	3527
448	635	423	546	3118	3285	411		5461	6111	5835	4067	3651	5844	3527
406	431	417	576	1243	2983	409		5460	6111	5835	4065	3647	5840	3522
493	420	717	446	4185	2423	405		5456	6107	5833	4063	3646	5834	3522
396	404	408	420	2507	2066	406		5451	6099	5831	4060	3645	5826	3519
420	418	423	1538	1976	3894	414		5449	6096	5830	4057	3644	5824	3517
397	410	440	453	1659	1608	403		5445	6096	5828	4056	3643	5821	3516
421	414	410	500	1968	2459	425		5445	6094	5828	4050	3642	5820	3511
431	416	414	1388	5168	2679	454		5438	6080	5821	4044	3642	5814	3511
401	415	432	659	3469	2419	399		5436	6079	5818	4042	3641	5802	3509
424	408	399	604	1390	2947	413		5433	6076	5814	4040	3640	5800	3507
492	408	402	436	2463	1679	402		5427	6075	5811	4039	3638	5797	3505
435	416	400	477	3500	1321	419		5423	6057	5810	4039	3634	5793	3504
424	429	499	422	3635	1714	414		5419	6049	5807	4039	3634	5791	3501
427	410	439	453	3408	770	408		5419	6047	5803	4038	3631	5791	3501
427	403	423	587	3426	3151	414		5412	6046	5801	4037	3631	5787	3498
406	410	474	433	3570	5080	395		5407	6036	5801	4037	3623	5784	3497
399	416	414	458	3935	1043	400		5406	6033	5796	4035	3622	5780	3494
426	536	435	579	549	1625	394		5406	6033	5792	4034	3620	5779	3489
443	409	418	405	1857	6753	416		5402	6032	5790	4034	3619	5776	3488
523	420	417	467	7210	2314	422		5399	6031	5786	4034	3619	5773	3480
535	414	436	431	2865	1870	416		5399	6031	5782	4031	3616	5772	3480
482	414	516	425	2000	2166	428		5388	6029	5782	4031	3614	5770	3479
400	409	422	406	2063	2064	408		5387	6028	5782	4030	3614	5764	3479
417	430	410	400	1712	3603	420		5387	6027	5781	4030	3611	5756	3478
406	406	419	483	2091	12304	404		5380	6024	5773	4026	3604	5754	3477
405	511	443	418	3019	2488	401		5379	6023	5766	4025	3597	5750	3476
561	438	422	436	4065	1399	420		5379	6023	5764	4024	3597	5749	3475
390	554	420	508	539	2332	467		5378	6018	5764	4024	3597	5740	3475
402	426	470	423	1026	2658	376		5377	6018	5764	4020	3592	5737	3474
386	406	407	656	1990	1863	410		5374	6017	5753	4018	3592	5736	3471
404	411	404	427	801	1705	414		5367	6014	5744	4016	3591	5735	3471
440	505	439	550	1809	3738	402		5367	6012	5743	4015	3589	5728	3470
418	409	541	630	3219	2358	397		5364	6008	5740	4015	3588	5728	3470
415	496	462	521	4318	3212	404		5362	6008	5733	4014	3588	5720	3466
405	434	414	437	4983	5098	411		5361	5997	5731	4012	3583	5717	3465
404	397	405	619	1723	4483	403		5360	5994	5731	4012	3579	5717	3462
567	497	608	657	4774	2437	407		5359	5993	5730	4011	3576	5715	3459
413	458	425	499	3177	1646	409		5358	5993	5730	4009	3576	5709	3456
418	642	577	433	3483	1878	392		5356	5991	5729	4007	3574	5708	3456
415	432	542	480	3666	6622	404		5352	5989	5725	4003	3574	5707	3453
404	465	423	532	1803	2059	414		5350	5988	5721	3999	3574	5704	3453
409	403	428	399	2242	2527	443		5349	5984	5721	3999	3572	5701	3449
424	419	444	444	3879	1849	415		5348	5982	5714	3998	3571	5699	3448
449	463	417	469	1743	3286	408		5346	5980	5714	3996	3570	5684	3448
418	418	410	818	2063	1188	425		5346	5980	5713	3993	3565	5682	3444
411	424	473	416	1560	2950	410		5345	5976	5713	3991	3565	5679	3442
423	420	420	821	3707	1735	423		5343	5976	5712	3990	3560	5675	3441
454	421	775	406	5117	2369	411		5341	5975	5709	3988	3558	5670	3440
414	468	487	507	3938	1616	393		5338	5968	5707	3988	3557	5654	3440
458	424	417	970	1241	852	405		5332	5967	5704	3988	3556	5652	3438
417	411	440	419	1170	4594	402		5332	5965	5703	3987	3554	5643	3437
410	500	454	415	2294	4510	422		5329	5964	5696	3985	3553	5643	3435
440	613	406	540	6206	3822	435		5322	5962	5692	3982	3552	5638	3434
420	498	424	470	2841	3358	402		5320	5957	5690	3979	3552	5636	3433
418	615	508	422	4462	998	398		5320	5953	5689	3970	3551	5628	3431
408	939	404	492	2229	909	392		5319	5951	5688	3967	3549	5622	3419
456	420	423	463	2579	2404	405		5314	5947	5687	3965	3544	5614	3419
486	402	471	404	3903	1262	397		5307	5936	5686	3963	3544	5611	3418
409	500	412	425	2803	2020	465		5303	5932	5684	3962	3541	5610	3412
420	414	423	566	1261	1687	422		5302	5929	5684	3960	3540	5603	3409
401	425	420	490	2057	3353	399		5298	5923	5684	3951	3540	5601	3403
412	428	405	422	884	1760	415		5295	5921	5677	3950	3538	5600	3399
418	430	495	432	1921	3749	425		5294	5918	5675	3949	3536	5595	3397
536	407	439	408	3841	1472	399		5286	5915	5673	3949	3533	5575	3396
409	439	456	600	1945	1007	412		5280	5915	5671	3949	3532	5569	3394
418	463	539	545	3606	1526	400		5278	5914	5667	3949	3530	5563	3394
510	430	419	455	650	3469	425		5272	5914	5665	3945	3528	5552	3388
423	398	424	432	1665	2574	416		5271	5913	5663	3940	3527	5552	3388
456	422	666	434	6632	1911	448		5268	5913	5660	3935	3523	5544	3384
553	409	424	445	2811	2783	412		5267	5913	5660	3932	3519	5526	3383
406	556	418	527	2265	3050	428		5264	5909	5659	3931	3513	5525	3382
524	409	447	445	1408	3089	411		5264	5908	5659	3931	3512	5522	3380
415	413	621	820	2382	1096	410		5263	5907	5652	3930	3512	5521	3380
410	453	440	449	1635	3002	404		5257	5907	5652	3925	3509	5520	3379
400	426	491	473	4153	3491	405		5255	5906	5647	3922	3506	5516	3379
498	442	418	787	2478	3928	415		5253	5905	5647	3912	3506	5505	3377
407	613	446	411	2604	5243	409		5249	5904	5643	3911	3500	5505	3375
406	464	487	697	2214	1832	388		5245	5901	5641	3910	3500	5502	3370
415	437	477	464	2205	2855	421		5243	5899	5636	3909	3496	5500	3369
498	472	410	428	1744	2386	397		5239	5893	5634	3908	3495	5499	3367
436	614	388	518	1217	2452	410		5239	5890	5629	3907	3489	5498	3364
413	451	412	497	788	1334	413		5235	5888	5626	3905	3485	5496	3363
399	427	422	440	1080	1660	408		5233	5886	5621	3901	3484	5496	3362
406	426	533	458	2151	3285	416		5231	5879	5620	3898	3482	5495	3358
425	417	486	859	1237	3828	400		5229	5876	5619	3897	3479	5495	3357
405	452	411	450	1265	7735	402		5229	5873	5616	3896	3478	5495	3356
565	554	434	424	3468	4716	436		5220	5872	5616	3894	3478	5488	3355
415	463	469	413	1067	3625	432		5219	5870	5611	3894	3477	5483	3354
428	447	428	1246	2325	1606	416		5217	5867	5607	3891	3477	5483	3352
557	411	455	591	1820	3279	416		5215	5861	5607	3890	3475	5479	3348
535	1906	434	423	1339	2436	408		5214	5859	5605	3885	3475	5475	3347
399	409	515	427	2443	3931	411		5202	5859	5605	3879	3472	5473	3346
413	540	3358	421	2386	2550	412		5197	5857	5604	3877	3470	5468	3345
398	415	435	609	2554	3586	404		5197	5855	5603	3877	3469	5463	3343
407	416	428	474	3715	2017	407		5193	5852	5603	3876	3467	5462	3343
573	663	448	416	2493	3184	401		5193	5848	5596	3874	3464	5458	3343
403	406	467	607	2925	4252	428		5189	5845	5593	3869	3463	5457	3341
416	412	406	500	3508	1363	405		5183	5845	5590	3863	3461	5457	3340
401	401	421	695	2099	1477	548		5177	5838	5588	3861	3460	5454	3339
399	413	399	420	2604	1468	442		5176	5837	5588	3855	3459	5444	3338
459	443	423	466	1995	3433	414		5175	5834	5586	3853	3458	5437	3334
409	541	413	589	1162	1904	405		5169	5830	5586	3852	3457	5433	3333
462	423	422	495	3258	2983	410		5169	5823	5585	3852	3457	5431	3331
417	413	423	628	1976	3422	413		5166	5822	5583	3849	3457	5430	3327
406	466	412	419	1351	2025	860		5163	5820	5580	3848	3451	5429	3323
416	426	444	479	4171	2470	378		5162	5816	5577	3848	3450	5427	3322
402	420	411	482	2832	989	404		5160	5816	5576	3846	3447	5424	3317
443	405	517	418	3315	2759	415		5157	5810	5576	3846	3447	5414	3317
423	415	403	644	4498	3526	419		5156	5809	5570	3846	3446	5414	3317
412	412	403	418	1723	5514	409		5150	5800	5568	3839	3445	5413	3312
637	433	432	443	2096	3714	403		5145	5797	5567	3835	3442	5408	3310
445	459	425	753	3009	4114	445		5144	5792	5565	3835	3438	5399	3309
2092	403	611	467	1017	2087	400		5136	5785	5561	3829	3436	5392	3306
423	420	406	471	2073	1649	403		5134	5780	5561	3827	3433	5390	3306
608	417	404	422	2072	3025	406		5132	5779	5560	3827	3431	5382	3305
402	479	523	816	1043	1205	397		5130	5779	5556	3824	3429	5377	3303
535	444	505	413	3091	2215	417		5127	5774	5553	3823	3426	5354	3303
410	412	366	491	618	2732	399		5127	5774	5550	3820	3425	5351	3301
944	403	425	539	2968	2007	395		5127	5773	5550	3819	3425	5347	3300
430	417	429	438	3177	5619	417		5126	5771	5548	3817	3424	5345	3298
422	403	432	471	1374	564	405		5126	5770	5546	3812	3421	5344	3295
407	415	416	523	2301	1736	394		5122	5763	5546	3811	3420	5340	3295
479	409	433	513	2110	3654	412		5120	5762	5544	3810	3419	5329	3294
435	594	492	417	1398	4665	414		5116	5758	5541	3808	3419	5328	3292
397	408	566	485	2074	3746	402		5112	5753	5531	3805	3415	5326	3290
407	397	433	460	2601	1745	399		5110	5751	5529	3805	3415	5325	3288
407	471	420	410	2195	638	405		5106	5748	5529	3805	3406	5322	3286
425	418	521	580	3481	2851	406		5106	5747	5528	3805	3405	5319	3284
483	409	415	406	2777	2403	426		5102	5743	5526	3802	3405	5318	3282
417	604	406	529	6135	3611	412		5100	5742	5524	3801	3404	5316	3280
523	621	472	469	2024	1272	414		5097	5741	5521	3800	3402	5313	3280
454	411	418	426	5386	1210	414		5090	5740	5519	3799	3400	5313	3280
417	420	519	388	2672	1898	402		5089	5736	5517	3798	3399	5311	3278
443	508	414	426	2802	1975	419		5086	5730	5515	3792	3397	5310	3275
409	417	757	492	3879	1503	394		5082	5725	5513	3791	3396	5304	3272
411	385	432	658	1548	1048	453		5082	5725	5512	3791	3395	5303	3271
422	413	484	538	3011	1624	409		5080	5721	5512	3788	3394	5300	3267
450	408	439	418	4635	2979	411		5079	5717	5511	3784	3388	5298	3263
405	1448	445	614	1778	1013	405		5075	5715	5508	3782	3385	5297	3260
437	483	544	408	3017	1941	402		5075	5708	5502	3782	3384	5296	3259
408	494	471	414	1148	2359	419		5075	5708	5501	3779	3383	5274	3258
412	421	414	458	4253	1784	393		5073	5707	5501	3778	3368	5273	3258
429	407	406	439	3651	3243	404		5067	5699	5498	3778	3367	5273	3257
487	427	423	667	2713	4402	393		5064	5698	5493	3776	3365	5273	3254
637	470	423	569	897	3359	408		5063	5698	5485	3774	3361	5271	3254
489	411	428	518	1374	5054	402		5059	5697	5483	3774	3359	5267	3253
422	426	419	536	3873	5123	430		5057	5697	5482	3771	3359	5264	3252
434	402	400	1436	548	1815	412		5054	5694	5478	3768	3358	5263	3251
506	423	466	429	1228	5667	417		5053	5693	5478	3766	3357	5262	3250
404	411	443	508	643	2914	400		5053	5691	5478	3764	3356	5257	3248
429	429	420	505	2182	1550	417		5044	5689	5476	3763	3356	5256	3248
479	426	439	417	2397	3928	397		5034	5685	5470	3762	3355	5254	3246
424	539	422	430	3339	8050	405		5034	5683	5470	3760	3351	5252	3244
413	1114	426	1235	1827	2550	414		5024	5681	5468	3760	3350	5246	3243
415	425	392	477	2094	2537	400		5023	5675	5468	3760	3350	5245	3242
423	423	415	629	1198	3115	410		5020	5675	5468	3758	3348	5245	3240
419	425	447	400	1922	6390	421		5019	5675	5463	3755	3348	5243	3239
407	454	454	399	2681	1717	425		5015	5672	5462	3754	3342	5238	3234
411	540	411	433	1366	3031	410		5013	5671	5461	3753	3342	5233	3232
1204	417	464	621	1649	1575	433		5011	5670	5459	3751	3342	5218	3231
517	495	410	456	1525	1207	409		5010	5668	5456	3749	3341	5215	3231
418	415	670	452	2341	1353	390		5010	5668	5453	3748	3337	5201	3227
404	445	540	823	1624	4293	391		5010	5667	5453	3743	3336	5198	3225
409	499	550	432	4890	3251	431		5010	5667	5452	3741	3335	5192	3225
419	410	416	764	3630	3475	402		5009	5666	5450	3738	3333	5189	3221
441	419	507	461	2016	9185	404		5005	5656	5449	3735	3330	5169	3220
402	438	431	439	1727	3352	410		5004	5653	5448	3731	3328	5168	3217
836	416	405	559	2503	1057	414		5000	5645	5445	3729	3326	5167	3216
414	408	467	454	5586	711	447		5000	5641	5444	3726	3325	5165	3216
407	413	808	575	3626	3087	443		5000	5641	5444	3726	3324	5163	3212
422	407	415	926	2635	1145	407		4997	5637	5443	3725	3324	5158	3212
402	482	415	580	2039	1360	411		4992	5637	5443	3724	3323	5156	3212
420	415	608	474	2693	1006	408		4991	5636	5440	3723	3323	5155	3211
463	410	414	528	3615	2552	396		4988	5635	5438	3720	3322	5155	3211
426	445	420	402	1999	3381	401		4987	5633	5437	3716	3321	5152	3210
496	492	421	497	1364	2572	400		4984	5632	5434	3714	3319	5149	3210
406	404	432	2225	4943	2403	432		4982	5631	5427	3713	3318	5139	3210
600	416	406	491	4877	1215	402		4980	5628	5426	3706	3318	5138	3209
425	417	506	589	3290	1988	435		4979	5628	5426	3706	3316	5138	3209
430	408	402	581	561	876	407		4978	5626	5421	3702	3316	5137	3207
401	383	475	407	1307	3451	432		4977	5620	5415	3702	3311	5135	3207
420	413	462	527	2611	1040	404		4976	5619	5413	3701	3310	5134	3205
506	400	432	626	2418	2015	404		4974	5618	5411	3694	3309	5132	3202
391	429	448	552	3492	3243	421		4973	5616	5411	3694	3307	5129	3201
425	415	553	472	4396	6582	403		4970	5615	5409	3691	3304	5125	3200
481	415	418	439	1726	2223	413		4969	5611	5409	3688	3304	5123	3196
399	448	823	425	2139	3125	410		4966	5611	5408	3686	3302	5120	3196
535	580	416	442	3571	1826	419		4960	5606	5408	3685	3302	5120	3196
407	450	435	413	2344	3913	415		4956	5605	5403	3684	3296	5119	3194
414	427	405	586	2272	3341	446		4956	5604	5401	3684	3294	5119	3191
480	439	411	978	4065	4343	401		4951	5603	5401	3683	3294	5117	3187
408	407	416	420	2100	1162	397		4951	5601	5400	3682	3293	5116	3186
409	465	453	498	2589	4023	416		4951	5601	5397	3680	3292	5115	3185
409	404	411	598	2681	1596	406		4947	5601	5396	3680	3291	5111	3183
414	408	1819	524	3316	3901	486		4939	5598	5392	3669	3291	5103	3181
513	603	523	490	3041	4547	429		4936	5595	5391	3668	3289	5102	3179
419	415	412	501	4926	3563	413		4932	5594	5390	3666	3288	5101	3178
1096	494	461	420	1843	1555	416		4928	5593	5388	3664	3281	5101	3178
419	2302	424	441	3236	1531	415		4927	5588	5388	3663	3280	5100	3172
419	453	501	417	3666	2092	416		4920	5586	5385	3661	3279	5097	3169
392	411	408	416	2267	3894	417		4914	5583	5383	3660	3274	5097	3167
399	471	515	432	2145	1797	410		4909	5582	5382	3659	3273	5093	3165
410	564	400	616	2162	2620	411		4907	5581	5380	3658	3272	5091	3164
419	412	432	430	2712	2971	404		4907	5575	5374	3654	3270	5089	3163
428	437	480	510	1857	2020	411		4905	5575	5374	3653	3269	5088	3162
419	441	499	1669	2229	1824	403		4902	5573	5373	3653	3264	5086	3157
416	405	463	463	2130	2275	417		4901	5573	5367	3650	3263	5085	3154
366	418	409	595	2579	2143	398		4900	5566	5364	3649	3256	5084	3152
448	413	410	419	4893	2445	403		4898	5565	5355	3649	3253	5070	3149
496	416	549	2851	4922	1019	415		4895	5563	5352	3649	3251	5068	3149
460	418	413	426	1536	855	411		4894	5558	5351	3648	3250	5068	3144
622	411	481	415	3617	2535	432		4889	5556	5347	3648	3248	5063	3144
431	449	449	506	4764	1412	412		4889	5554	5346	3637	3246	5058	3142
412	431	416	410	2112	3836	385		4888	5550	5344	3635	3242	5052	3142
413	469	410	475	1926	3144	397		4882	5545	5343	3635	3241	5048	3141
412	480	462	565	3115	1390	402		4880	5544	5337	3632	3241	5042	3140
412	430	439	463	1973	1964	400		4880	5540	5336	3630	3240	5039	3137
395	456	457	546	629	1891	453		4879	5539	5336	3626	3239	5038	3136
422	403	431	403	1572	1254	410		4877	5539	5332	3625	3239	5037	3136
422	449	443	528	2698	3490	412		4876	5539	5331	3625	3237	5030	3135
487	414	430	566	1875	2379	416		4875	5535	5328	3624	3236	5027	3134
415	411	431	408	1578	1314	422		4873	5534	5327	3621	3233	5026	3134
416	479	415	747	2190	739	403		4873	5534	5326	3619	3233	5019	3132
442	450	432	569	1511	1661	413		4871	5530	5325	3617	3229	5011	3128
407	430	429	808	2098	3533	416		4870	5528	5325	3616	3228	5010	3125
400	467	423	450	4044	4327	419		4870	5528	5324	3613	3226	4996	3124
419	413	421	499	2806	2975	406		4861	5527	5320	3613	3226	4990	3124
408	424	484	521	1524	2909	413		4860	5526	5319	3612	3225	4990	3122
403	430	413	433	2388	3082	459		4858	5526	5315	3606	3224	4987	3121
422	414	406	485	2677	2232	410		4858	5519	5310	3605	3223	4985	3120
400	400	426	583	2270	1017	409		4856	5518	5309	3602	3223	4983	3120
409	550	416	934	2214	2774	402		4852	5514	5308	3600	3219	4982	3120
404	433	462	412	1696	2883	404		4850	5510	5307	3599	3218	4981	3119
402	425	533	642	1851	3416	397		4848	5506	5305	3595	3217	4980	3118
423	411	436	417	2080	1540	407		4843	5503	5303	3594	3214	4980	3116
405	482	467	505	1781	3180	412		4843	5503	5302	3593	3205	4979	3113
408	424	496	416	1466	1553	401		4842	5502	5300	3591	3204	4976	3112
406	415	434	417	2035	1397	414		4840	5502	5300	3591	3204	4975	3109
421	418	466	448	2079	1309	395		4837	5500	5299	3587	3200	4968	3108
449	399	417	803	1752	5141	421		4833	5498	5290	3587	3199	4964	3108
548	423	414	563	2017	1780	417		4833	5494	5289	3584	3199	4963	3105
433	423	427	892	2299	959	403		4833	5493	5289	3584	3198	4960	3104
507	403	414	523	1263	1566	436		4833	5493	5284	3579	3197	4958	3101
566	439	432	513	2251	1464	409		4832	5484	5284	3576	3196	4956	3101
401	412	431	648	2079	1098	406		4832	5482	5283	3575	3195	4952	3100
424	417	467	410	1546	2997	420		4831	5477	5283	3572	3195	4946	3100
417	410	416	628	1105	1647	402		4830	5476	5283	3572	3192	4938	3096
402	400	453	457	2841	1670	409		4824	5467	5281	3568	3191	4938	3096
480	422	416	600	2284	1913	411		4816	5467	5280	3568	3190	4936	3091
435	401	493	404	2939	4348	407		4815	5465	5279	3562	3190	4935	3090
409	433	397	891	3908	1805	413		4814	5464	5279	3561	3190	4928	3090
436	403	463	581	2037	759	408		4808	5461	5276	3560	3185	4927	3089
401	816	570	409	2645	1642	400		4805	5460	5270	3560	3184	4923	3089
423	412	417	576	1282	1566	410		4805	5460	5267	3556	3183	4923	3089
478	406	390	628	2406	2046	420		4803	5459	5265	3553	3182	4919	3088
416	413	413	422	1228	1425	410		4801	5454	5265	3545	3182	4917	3087
474	426	463	501	608	3226	411		4800	5451	5261	3544	3182	4915	3086
408	463	415	415	3128	3680	427		4800	5450	5259	3541	3180	4912	3086
408	433	494	447	2080	2504	397		4796	5449	5259	3540	3178	4909	3085
442	398	402	1104	4321	4711	401		4796	5446	5258	3539	3177	4909	3084
430	395	419	530	1672	5008	406		4792	5445	5256	3538	3177	4908	3075
450	496	446	590	2255	783	476		4787	5441	5255	3538	3177	4906	3073
595	419	406	634	1783	2564	405		4783	5441	5255	3537	3177	4897	3072
407	415	422	461	3226	6488	407		4781	5439	5251	3536	3174	4897	3071
482	406	431	630	1944	2388	406		4777	5436	5249	3536	3172	4895	3070
432	412	455	428	2284	3058	429		4774	5435	5248	3534	3171	4894	3069
409	417	411	430	2156	1996	408		4773	5433	5241	3533	3169	4886	3068
417	411	412	822	1952	1461	404		4770	5430	5241	3530	3168	4886	3067
417	403	410	604	4490	3151	398		4767	5430	5239	3528	3167	4885	3067
404	408	409	417	1471	1914	406		4762	5426	5234	3526	3165	4880	3065
502	410	444	622	624	4580	420		4761	5426	5233	3525	3161	4878	3063
410	408	411	481	1406	2758	411		4756	5425	5233	3524	3161	4876	3063
417	472	439	646	2687	7687	411		4756	5424	5224	3523	3159	4871	3063
412	406	418	456	2141	2308	409		4755	5418	5224	3520	3159	4870	3062
566	409	409	413	2135	1622	407		4754	5415	5215	3517	3157	4858	3059
572	428	431	726	2204	3509	395		4754	5413	5211	3513	3155	4857	3059
404	417	435	762	2932	7470	419		4752	5409	5203	3513	3154	4855	3055
414	514	397	546	934	4114	409		4752	5407	5195	3509	3153	4855	3048
400	443	425	612	2799	3329	407		4751	5401	5193	3507	3153	4854	3044
404	397	415	470	1164	3314	409		4745	5399	5192	3504	3151	4847	3044
574	401	413	433	2524	4306	414		4737	5394	5191	3503	3151	4846	3043
415	414	499	454	2194	3025	401		4737	5393	5188	3502	3150	4838	3042
412	428	685	517	4603	696	409		4735	5392	5184	3501	3149	4838	3041
1061	458	580	406	1595	3406	411		4731	5391	5184	3500	3149	4834	3039
417	435	444	461	4679	1093	444		4730	5391	5178	3499	3147	4831	3038
409	413	415	429	2063	2173	411		4728	5389	5174	3498	3147	4824	3036
415	429	462	775	1893	1871	406		4723	5387	5173	3497	3142	4822	3035
419	445	409	439	2603	2310	408		4721	5385	5168	3495	3139	4815	3034
453	435	405	1020	1098	2104	414		4719	5385	5164	3493	3139	4809	3032
411	471	619	587	4604	3929	398		4716	5383	5164	3492	3139	4805	3031
449	418	568	664	2425	1919	428		4715	5377	5162	3492	3137	4802	3029
469	437	427	404	2576	747	432		4710	5368	5158	3492	3136	4795	3024
712	447	427	513	1913	3930	402		4710	5368	5153	3488	3136	4792	3024
425	417	442	416	2055	2338	402		4707	5367	5152	3486	3135	4786	3022
573	406	411	508	998	3669	408		4707	5360	5148	3484	3134	4786	3019
416	407	510	437	4154	4642	405		4706	5354	5146	3483	3134	4785	3018
426	451	411	425	1603	3054	400		4703	5353	5145	3482	3131	4780	3018
410	426	485	540	948	2231	452		4703	5352	5145	3481	3129	4779	3017
409	396	501	587	1403	2022	404		4702	5347	5139	3477	3127	4778	3017
413	522	413	488	585	898	407		4697	5344	5137	3476	3127	4768	3016
444	447	439	615	2892	8519	413		4696	5344	5134	3473	3126	4759	3005
444	425	414	808	3877	2394	404		4694	5341	5133	3470	3125	4759	3004
585	987	418	423	1078	1625	403		4690	5335	5132	3470	3125	4759	3004
401	454	405	419	1642	1721	396		4688	5333	5125	3469	3124	4755	3001
427	404	405	575	3397	1764	403		4687	5326	5124	3469	3124	4749	2998
586	478	407	459	2032	4005	461		4679	5321	5123	3460	3123	4748	2996
483	442	420	472	2040	5705	414		4673	5319	5119	3458	3121	4748	2995
435	474	421	561	3486	2467	400		4673	5317	5113	3456	3120	4746	2993
448	477	404	488	1973	4150	463		4672	5310	5110	3454	3119	4745	2991
410	431	426	418	1812	3036	431		4670	5309	5110	3452	3119	4743	2989
437	416	518	519	2510	4142	431		4667	5309	5105	3451	3117	4743	2987
437	560	408	465	3766	5659	434		4664	5304	5104	3450	3117	4742	2984
386	415	548	512	3950	1719	412		4655	5303	5104	3448	3116	4741	2983
410	402	429	461	494	1867	402		4655	5301	5103	3447	3114	4739	2981
425	490	425	492	1658	5269	411		4654	5298	5102	3447	3113	4737	2980
408	418	407	426	2396	1721	409		4654	5295	5102	3446	3113	4736	2977
433	390	413	522	2821	1458	403		4650	5291	5102	3446	3111	4725	2977
450	453	455	529	2167	1272	396		4650	5290	5099	3444	3111	4725	2977
448	395	405	526	2249	1979	404		4650	5288	5098	3443	3110	4723	2976
471	403	440	422	2231	3274	425		4649	5283	5098	3440	3109	4723	2975
464	434	432	490	8861	4150	419		4648	5283	5096	3439	3108	4719	2973
504	427	446	682	1440	1619	408		4644	5279	5095	3433	3106	4718	2971
402	578	409	451	1046	1788	424		4644	5279	5095	3429	3104	4714	2971
429	419	444	729	1349	1221	439		4643	5278	5094	3425	3101	4712	2969
526	405	408	456	3114	1592	413		4642	5275	5091	3425	3100	4712	2967
405	414	414	414	1270	3227	408		4640	5273	5091	3421	3100	4710	2966
430	411	393	422	3755	3809	402		4640	5269	5088	3420	3100	4708	2966
456	409	457	443	1651	1569	407		4638	5268	5088	3419	3100	4706	2960
407	463	426	416	1385	2875	402		4636	5264	5088	3419	3099	4706	2958
461	400	469	521	3335	2232	421		4634	5264	5065	3418	3099	4705	2957
544	426	634	418	1702	783	407		4632	5259	5065	3418	3098	4702	2955
403	421	415	489	1875	2941	403		4632	5256	5064	3411	3097	4701	2954
420	406	416	459	3935	1607	406		4631	5254	5064	3407	3095	4700	2954
412	398	416	417	2413	1649	400		4629	5253	5057	3406	3094	4697	2954
399	458	415	532	539	2075	394		4629	5251	5055	3403	3093	4694	2950
407	464	436	419	2565	2404	450		4618	5251	5055	3399	3093	4694	2947
401	460	415	462	2346	2121	405		4617	5249	5055	3397	3089	4693	2944
411	430	433	599	1238	3984	395		4616	5249	5051	3396	3089	4692	2944
405	404	439	437	3187	4242	411		4612	5243	5051	3396	3088	4689	2943
589	416	505	504	3527	2076	426		4611	5239	5050	3395	3088	4680	2941
438	426	418	468	3381	2005	405		4611	5239	5049	3395	3085	4680	2939
409	426	423	466	1717	567	408		4609	5238	5049	3394	3082	4678	2937
408	578	436	428	1212	1867	400		4607	5238	5048	3392	3081	4678	2929
440	423	425	538	1596	5736	434		4605	5235	5047	3391	3081	4678	2925
400	404	498	420	1396	661	407		4600	5231	5046	3390	3079	4677	2924
553	415	460	454	3134	8250	401		4600	5230	5045	3379	3077	4676	2922
501	577	475	404	4401	3662	412		4594	5230	5045	3378	3077	4671	2922
419	411	411	827	1244	3012	455		4594	5228	5044	3377	3076	4670	2921
416	414	419	486	1878	2939	413		4593	5224	5037	3377	3071	4667	2921
407	406	558	401	3387	1523	410		4592	5221	5037	3377	3071	4667	2920
433	531	419	411	2795	1947	400		4590	5221	5034	3375	3068	4663	2919
439	410	408	528	4464	2907	400		4589	5212	5030	3374	3065	4663	2918
424	418	470	445	3220	1882	425		4589	5210	5029	3372	3065	4660	2911
408	409	422	592	1796	1779	427		4582	5209	5028	3370	3064	4659	2911
465	492	446	461	700	1335	417		4582	5208	5027	3369	3063	4651	2910
407	407	497	510	3187	2218	429		4580	5208	5020	3369	3061	4649	2909
514	517	425	458	1245	2459	406		4580	5205	5019	3368	3060	4648	2904
409	1013	430	637	1456	783	421		4578	5203	5018	3367	3059	4648	2898
483	428	469	419	2895	3059	416		4577	5200	5018	3364	3059	4647	2897
440	424	415	417	4232	1899	426		4577	5200	5018	3364	3058	4646	2895
481	404	427	433	5027	2509	398		4575	5199	5017	3363	3057	4644	2895
413	402	459	588	1612	1541	411		4571	5197	5016	3363	3055	4643	2891
460	463	409	514	2541	2468	405		4569	5196	5009	3357	3049	4641	2887
430	416	434	424	5005	1258	411		4568	5196	5002	3355	3048	4635	2882
427	415	394	569	1991	4146	417		4567	5196	5002	3354	3047	4625	2880
415	413	609	577	1377	1423	397		4564	5195	5001	3354	3046	4621	2876
672	401	402	875	6081	3153	397		4562	5193	5001	3354	3045	4620	2874
489	410	413	441	945	4012	412		4559	5193	4999	3352	3044	4616	2871
412	430	443	422	1304	4978	469		4559	5190	4996	3350	3044	4615	2870
584	409	435	685	1756	1200	397		4555	5188	4993	3350	3044	4610	2868
445	406	432	548	1716	2727	412		4555	5187	4991	3349	3043	4606	2868
593	422	482	552	4726	6599	413		4553	5183	4989	3348	3043	4604	2866
400	424	505	486	2412	2144	456		4552	5180	4988	3346	3041	4601	2865
418	409	490	839	836	3869	412		4551	5178	4986	3346	3041	4592	2865
419	433	415	743	2755	966	409		4548	5177	4985	3345	3040	4590	2864
398	404	410	485	1100	3966	440		4548	5175	4984	3344	3039	4589	2864
406	419	420	1172	710	2161	403		4544	5169	4978	3343	3038	4581	2862
448	408	452	759	3243	4235	435		4542	5169	4971	3339	3038	4577	2861
414	446	415	750	1399	1907	427		4542	5167	4970	3335	3037	4576	2861
396	412	406	415	2687	1412	414		4541	5165	4967	3334	3037	4567	2859
430	439	462	460	2990	1871	408		4540	5164	4956	3334	3037	4566	2859
501	459	413	433	1730	5261	462		4534	5161	4956	3332	3035	4563	2857
428	442	407	405	1873	1157	391		4533	5159	4955	3331	3035	4549	2854
409	421	426	710	623	1346	428		4533	5157	4946	3330	3032	4548	2852
450	481	418	689	2683	1908	398		4531	5156	4945	3329	3030	4545	2849
435	463	419	412	1250	4275	429		4531	5154	4944	3328	3029	4545	2848
408	524	430	410	1544	1467	409		4530	5153	4944	3325	3027	4542	2843
412	428	422	434	3102	2111	486		4528	5148	4943	3323	3027	4539	2843
450	435	413	572	1301	794	415		4525	5144	4942	3321	3026	4538	2841
420	1054	433	437	3695	4909	399		4524	5141	4942	3318	3025	4533	2841
417	404	428	432	3038	5623	405		4524	5139	4941	3315	3024	4532	2840
503	401	408	532	2010	1545	406		4522	5138	4937	3314	3023	4531	2837
521	411	535	674	6129	3965	414		4520	5134	4934	3314	3023	4526	2835
411	470	419	472	2206	1417	421		4520	5129	4933	3314	3021	4523	2835
432	417	506	1048	3545	2020	420		4515	5127	4933	3313	3020	4522	2832
407	422	402	447	4741	1628	409		4512	5125	4931	3309	3018	4522	2831
407	402	544	478	2300	1661	402		4510	5124	4929	3308	3015	4519	2830
414	428	424	449	2568	1327	402		4509	5123	4925	3307	3014	4519	2827
413	406	470	422	1839	1469	417		4507	5122	4923	3307	3014	4511	2826
425	408	417	428	2481	2238	418		4504	5118	4923	3304	3011	4504	2826
435	417	412	437	2138	5700	408		4492	5118	4916	3304	3011	4499	2821
399	415	437	486	1045	2246	416		4492	5116	4914	3302	3009	4499	2820
492	410	421	501	740	791	410		4491	5116	4913	3301	3006	4491	2820
433	809	418	733	4383	2241	403		4490	5113	4913	3298	3006	4487	2817
474	417	415	473	1044	3144	403		4490	5113	4911	3294	3003	4486	2816
415	411	438	553	3277	2064	393		4482	5108	4909	3291	3002	4485	2816
417	509	413	422	2028	1715	390		4478	5106	4908	3290	3002	4481	2815
418	413	415	424	3234	2356	402		4478	5102	4907	3290	2999	4481	2812
403	419	404	993	842	4405	400		4477	5097	4901	3289	2999	4473	2810
521	400	400	655	2570	1680	431		4463	5094	4901	3288	2998	4470	2810
403	504	426	906	1274	2602	428		4461	5090	4900	3287	2997	4469	2807
431	418	527	415	3315	738	404		4461	5088	4894	3286	2995	4469	2803
483	422	442	481	3565	2761	397		4459	5086	4892	3286	2995	4464	2799
405	432	428	507	4815	1480	415		4453	5085	4892	3285	2994	4459	2798
411	417	412	435	2285	2958	413		4448	5085	4891	3285	2992	4456	2798
407	447	398	615	1832	3868	397		4445	5084	4890	3285	2991	4456	2797
419	502	632	446	2602	3543	412		4440	5083	4888	3285	2991	4452	2796
409	404	417	451	6257	3199	409		4439	5081	4886	3278	2990	4449	2796
431	438	433	417	2324	3292	412		4437	5079	4884	3278	2990	4447	2796
433	421	435	418	1244	1938	438		4437	5077	4884	3277	2987	4445	2795
623	443	428	582	3161	2247	410		4436	5075	4882	3275	2986	4433	2793
429	417	430	441	2063	1378	401		4433	5073	4877	3273	2986	4429	2791
419	400	415	423	4399	673	399		4433	5067	4877	3271	2986	4427	2788
439	388	525	441	2727	1168	408		4430	5067	4875	3270	2983	4416	2785
546	439	519	422	3026	3931	403		4430	5067	4871	3268	2982	4415	2783
658	403	570	512	4781	1400	425		4429	5064	4870	3267	2982	4412	2780
464	418	442	415	2526	2469	419		4424	5063	4867	3266	2981	4411	2780
636	403	408	549	2248	1568	423		4423	5057	4867	3266	2981	4407	2777
482	413	413	483	960	1888	398		4420	5056	4862	3264	2980	4406	2773
417	532	439	787	4005	5295	397		4419	5054	4856	3262	2979	4405	2773
429	457	604	452	4404	1293	399		4415	5044	4855	3262	2975	4403	2770
394	429	435	705	3901	978	425		4412	5043	4855	3261	2973	4403	2770
483	422	426	531	3992	5494	424		4403	5041	4852	3261	2970	4403	2767
420	404	414	531	2994	3955	397		4401	5041	4852	3260	2967	4399	2766
520	395	592	466	820	2069	402		4401	5037	4849	3259	2966	4396	2766
412	419	520	460	2197	4489	404		4399	5036	4848	3254	2965	4394	2764
523	413	426	607	1603	1754	407		4399	5033	4848	3251	2963	4392	2763
414	403	487	630	787	1617	407		4398	5031	4846	3250	2963	4392	2763
424	474	409	658	2712	3442	407		4398	5029	4846	3247	2962	4388	2760
411	414	419	431	3318	3131	401		4389	5024	4845	3246	2962	4380	2759
440	438	410	543	1241	2584	451		4383	5020	4843	3246	2961	4379	2757
412	428	413	495	1337	2897	410		4382	5020	4842	3244	2961	4377	2757
417	408	448	485	4300	2493	411		4382	5012	4842	3240	2956	4374	2755
429	402	455	603	1791	2453	432		4382	5007	4840	3236	2956	4370	2754
437	410	458	446	983	1560	405		4380	5007	4838	3236	2955	4368	2753
466	398	423	456	2216	3195	397		4379	5005	4836	3234	2955	4367	2751
418	426	434	472	599	1442	409		4376	5002	4836	3230	2949	4365	2751
429	403	414	465	1770	1646	381		4375	5002	4835	3227	2949	4362	2750
458	613	415	603	4912	3063	378		4374	5001	4835	3223	2948	4361	2749
411	423	404	430	5313	1825	448		4367	5001	4831	3223	2948	4357	2746
403	407	429	475	2245	2398	495		4365	4998	4826	3220	2945	4353	2744
441	412	425	448	1816	976	412		4364	4998	4823	3219	2942	4352	2740
459	410	409	428	1544	2928	431		4362	4997	4822	3219	2940	4352	2737
452	458	399	420	1814	2652	405		4358	4996	4820	3216	2940	4351	2736
419	403	420	427	1442	3025	397		4358	4994	4820	3214	2937	4343	2735
449	427	525	415	1502	7801	408		4356	4993	4818	3211	2936	4342	2735
412	451	402	635	2402	2089	413		4355	4986	4817	3210	2935	4339	2732
456	1585	469	482	2318	2708	405		4351	4986	4817	3210	2935	4335	2727
406	473	611	1168	2468	2645	399		4350	4985	4816	3208	2935	4335	2726
417	408	420	540	3243	4595	413		4349	4981	4816	3206	2932	4327	2721
405	642	408	716	3120	2391	408		4349	4981	4814	3205	2930	4325	2719
501	406	418	422	1347	3082	405		4349	4966	4814	3204	2930	4322	2718
413	422	401	423	2304	1810	406		4347	4965	4813	3203	2930	4322	2718
463	420	574	836	991	2535	410		4347	4961	4813	3203	2928	4322	2717
406	426	524	473	1318	839	406		4340	4953	4813	3202	2925	4322	2716
422	458	419	761	4527	4636	423		4338	4952	4811	3200	2924	4317	2712
399	453	443	414	5707	1041	413		4337	4952	4810	3199	2922	4316	2711
407	410	533	443	1977	3715	413		4336	4947	4804	3199	2918	4313	2711
406	485	443	428	2198	2597	433		4334	4947	4797	3198	2915	4312	2709
530	492	419	422	2775	1571	403		4334	4946	4797	3197	2915	4312	2708
395	429	416	990	3300	3283	416		4334	4942	4791	3194	2914	4310	2707
403	496	431	426	732	3770	431		4333	4939	4790	3194	2913	4309	2707
437	442	430	687	7970	1685	388		4332	4937	4790	3193	2909	4300	2706
442	426	407	621	1345	1686	398		4332	4937	4790	3191	2908	4292	2705
669	444	419	685	3429	1155	394		4328	4937	4782	3190	2908	4292	2703
434	548	419	452	2098	4310	397		4322	4936	4780	3188	2908	4292	2701
406	431	528	433	2308	2048	418		4320	4934	4779	3187	2903	4292	2700
420	417	438	465	2926	3163	411		4316	4932	4778	3186	2902	4291	2699
404	414	411	462	1299	2025	411		4315	4928	4771	3183	2902	4285	2699
403	403	405	1167	1914	655	409		4313	4928	4768	3183	2901	4285	2697
431	458	426	522	2295	7708	410		4310	4926	4766	3182	2899	4285	2695
401	415	415	567	1166	6250	392		4310	4922	4764	3181	2898	4275	2690
408	477	405	484	1591	5821	409		4306	4922	4764	3180	2897	4274	2689
421	431	467	437	3384	2715	405		4301	4920	4762	3180	2896	4271	2689
406	413	445	418	875	1374	419		4300	4919	4762	3180	2896	4265	2686
408	404	503	1299	868	2406	413		4300	4919	4761	3179	2895	4264	2685
509	407	459	541	1686	2046	415		4299	4917	4760	3175	2891	4263	2682
707	403	408	466	1441	4142	404		4297	4908	4759	3175	2890	4262	2681
1782	446	416	507	3083	3240	411		4288	4907	4759	3172	2890	4259	2680
402	406	418	428	5725	2359	409		4286	4904	4758	3168	2889	4259	2674
552	409	437	942	1480	2684	412		4282	4903	4755	3166	2888	4258	2672
408	430	417	557	3541	1198	401		4280	4902	4755	3164	2888	4257	2671
421	483	406	479	1322	1491	423		4279	4899	4752	3164	2888	4253	2671
686	404	418	412	1554	1174	423		4278	4896	4751	3163	2887	4252	2671
424	411	411	507	1463	1820	399		4274	4896	4751	3161	2886	4248	2669
521	430	434	427	618	2341	411		4268	4894	4751	3161	2886	4248	2665
439	390	443	407	1421	1496	414		4265	4894	4748	3160	2885	4246	2665
408	408	408	435	3212	3071	405		4265	4892	4748	3158	2885	4245	2664
407	429	426	732	1783	2742	427		4261	4890	4746	3157	2885	4242	2662
407	412	420	413	2263	2133	390		4258	4887	4745	3157	2884	4241	2662
405	404	629	417	3571	1930	403		4257	4884	4743	3152	2881	4230	2660
540	493	406	486	1106	7602	432		4256	4884	4742	3152	2881	4229	2659
432	413	657	411	1033	3896	406		4254	4884	4742	3148	2880	4216	2658
412	419	507	568	3590	2446	422		4253	4883	4741	3147	2880	4215	2656
469	427	428	512	1800	2247	414		4253	4882	4741	3146	2879	4209	2656
472	468	583	419	2347	1858	402		4252	4880	4741	3145	2878	4208	2654
414	406	403	400	2583	2477	415		4252	4877	4737	3144	2878	4205	2653
549	422	407	621	4620	9995	402		4252	4876	4735	3143	2878	4201	2650
491	413	485	451	1861	2493	397		4248	4874	4733	3141	2877	4198	2650
460	412	422	528	798	3177	405		4245	4870	4732	3141	2876	4196	2650
436	418	425	516	1576	2678	407		4244	4867	4731	3137	2876	4196	2650
409	427	399	616	2789	1218	416		4244	4866	4729	3136	2875	4193	2649
415	406	399	459	3168	2052	405		4243	4863	4729	3135	2874	4190	2646
448	428	430	537	2357	1481	405		4242	4862	4729	3134	2874	4188	2644
488	420	414	448	570	2412	401		4239	4861	4724	3132	2873	4186	2644
408	472	412	584	1355	1181	403		4239	4858	4724	3132	2872	4182	2639
418	416	449	472	2694	1589	409		4237	4856	4723	3132	2871	4178	2639
443	411	418	436	1281	1171	411		4236	4854	4723	3130	2871	4177	2638
413	418	434	465	705	1457	408		4236	4854	4719	3129	2869	4173	2635
406	422	408	573	1816	3008	415		4229	4852	4717	3129	2868	4169	2633
413	450	402	431	2028	1992	423		4228	4851	4715	3128	2867	4164	2629
452	413	552	1597	1318	898	416		4228	4850	4713	3127	2867	4161	2624
421	426	407	427	1422	1865	439		4225	4850	4711	3125	2865	4155	2624
425	473	420	419	1578	2509	426		4220	4848	4711	3125	2865	4149	2623
410	488	417	463	1141	6178	397		4220	4839	4710	3122	2859	4147	2622
509	418	427	425	2978	2006	401		4218	4836	4709	3121	2857	4146	2621
531	392	416	417	1975	803	409		4218	4836	4709	3121	2854	4146	2618
478	438	408	409	4073	1911	397		4211	4834	4707	3121	2854	4143	2618
422	619	418	489	3657	852	400		4207	4833	4706	3117	2851	4143	2615
413	392	726	441	2352	2599	397		4201	4830	4703	3115	2849	4141	2613
422	414	426	585	2226	3578	398		4200	4829	4702	3113	2848	4139	2612
421	441	424	429	1589	919	396		4200	4826	4700	3112	2847	4136	2612
427	408	439	667	569	984	410		4199	4824	4694	3111	2845	4136	2609
430	404	503	404	2835	582	399		4199	4813	4694	3111	2845	4136	2607
477	408	485	637	949	2292	450		4197	4811	4693	3108	2842	4133	2606
515	396	407	468	2691	1562	426		4196	4811	4693	3108	2842	4133	2603
401	415	451	553	2578	773	423		4193	4810	4692	3106	2841	4133	2598
430	426	439	421	5311	661	397		4193	4806	4686	3104	2836	4128	2598
454	429	441	515	5255	4810	393		4192	4806	4685	3101	2835	4126	2591
419	402	427	460	2506	5916	399		4191	4805	4685	3101	2835	4122	2589
407	601	408	450	2804	1685	425		4191	4804	4685	3098	2834	4119	2583
418	439	512	637	2250	2158	406		4189	4802	4683	3098	2834	4118	2582
433	415	404	678	3262	1819	411		4189	4801	4680	3094	2832	4117	2580
572	391	555	770	1240	6727	422		4189	4800	4680	3093	2832	4117	2580
433	439	477	1634	1725	1773	375		4187	4797	4674	3093	2832	4117	2579
423	413	421	413	1787	574	415		4182	4797	4672	3093	2831	4113	2577
405	409	406	460	3995	2102	404		4181	4793	4670	3092	2831	4113	2576
413	443	409	427	1971	2391	389		4181	4789	4668	3088	2828	4108	2574
411	409	416	418	3829	1218	405		4180	4788	4668	3087	2827	4107	2574
413	395	439	646	2135	3773	421		4178	4783	4666	3085	2826	4104	2573
407	597	411	433	790	1680	401		4177	4782	4665	3082	2825	4103	2570
412	693	412	475	521	1906	425		4172	4781	4665	3082	2825	4103	2569
437	444	545	421	3485	7132	402		4169	4775	4642	3082	2824	4093	2569
441	1722	408	464	2801	2011	408		4168	4772	4640	3079	2823	4093	2569
465	473	443	421	1244	3942	427		4167	4769	4637	3076	2822	4092	2567
438	415	391	503	3473	2832	412		4167	4767	4635	3074	2822	4090	2567
419	467	407	421	1739	757	405		4166	4766	4633	3074	2821	4088	2566
410	442	413	433	2345	1607	429		4165	4765	4632	3072	2820	4082	2561
449	405	399	593	2164	1407	413		4163	4764	4631	3070	2820	4076	2558
456	412	465	481	1735	4155	434		4160	4760	4631	3070	2817	4076	2558
399	404	461	407	2971	5347	406		4155	4760	4630	3070	2815	4075	2555
408	417	464	436	3664	2055	410		4155	4759	4630	3069	2813	4074	2554
458	434	779	597	2101	4505	409		4154	4757	4629	3066	2813	4073	2545
469	620	424	410	3161	679	402		4153	4756	4629	3066	2813	4061	2539
470	427	409	425	1736	1807	396		4151	4756	4624	3064	2812	4055	2538
434	410	406	964	1184	2121	419		4151	4755	4620	3060	2810	4055	2530
500	490	446	513	2476	2916	404		4149	4752	4619	3058	2809	4053	2528
416	405	432	501	1731	7143	405		4148	4739	4618	3054	2807	4052	2528
402	420	415	548	2916	3406	406		4147	4736	4617	3054	2807	4040	2527
410	464	419	480	869	1679	405		4146	4733	4615	3053	2807	4039	2527
409	416	484	420	4528	3893	406		4146	4732	4615	3051	2806	4038	2526
401	485	408	414	2561	2714	407		4145	4731	4614	3051	2804	4037	2525
383	507	554	613	1104	4222	408		4145	4728	4612	3050	2799	4035	2525
411	587	427	473	2184	1996	399		4144	4724	4612	3048	2798	4033	2522
644	425	416	612	1436	2177	414		4143	4723	4611	3048	2798	4031	2521
465	418	417	478	3744	2823	410		4141	4722	4610	3047	2796	4029	2520
463	503	416	472	1959	5437	426		4140	4719	4609	3044	2795	4029	2520
528	403	431	561	3416	989	405		4135	4718	4609	3041	2794	4023	2519
473	421	424	438	3690	2722	424		4134	4717	4609	3041	2793	4023	2517
403	410	418	438	2370	635	411		4133	4715	4605	3036	2793	4023	2516
403	418	420	574	1992	2760	434		4130	4711	4603	3036	2792	4016	2516
432	489	630	448	1683	1365	408		4129	4702	4603	3035	2792	4016	2515
582	419	401	506	2992	1271	399		4121	4700	4602	3035	2789	4015	2513
417	402	444	501	4453	3107	427		4119	4698	4601	3033	2785	4006	2513
406	397	427	457	1373	2959	404		4119	4697	4600	3033	2779	4003	2513
430	408	406	577	1025	2433	413		4116	4696	4599	3032	2778	4002	2513
424	549	650	444	2436	1354	431		4115	4695	4598	3031	2778	4001	2512
421	407	451	473	961	2175	413		4107	4690	4598	3028	2777	3997	2511
538	447	419	405	4326	2531	406		4106	4690	4594	3027	2775	3991	2507
470	404	504	449	2380	1268	405		4104	4687	4594	3026	2773	3989	2502
600	480	466	447	4470	3484	388		4103	4684	4592	3026	2770	3987	2497
406	430	515	423	1764	1133	398		4100	4680	4590	3025	2770	3981	2497
422	408	403	2516	934	1029	399		4098	4680	4589	3024	2768	3980	2495
428	411	459	620	2008	1921	400		4097	4680	4589	3023	2768	3979	2494
410	449	540	408	6113	7138	396		4096	4680	4588	3020	2767	3979	2492
407	417	450	421	981	1136	404		4094	4679	4585	3017	2767	3979	2490
417	401	419	704	1340	2338	404		4089	4677	4582	3016	2766	3978	2489
431	506	430	500	1423	3309	416		4089	4671	4578	3016	2765	3974	2488
421	407	426	443	820	4058	405		4086	4668	4575	3015	2764	3971	2486
405	421	440	497	5044	5082	417		4082	4667	4574	3010	2763	3969	2486
410	417	499	485	1730	1868	436		4080	4666	4573	3009	2763	3962	2486
416	555	475	408	5166	2394	404		4078	4666	4572	3008	2760	3961	2484
495	479	505	433	2676	681	404		4076	4664	4570	3006	2758	3960	2481
398	417	782	488	1843	3201	420		4075	4663	4567	3005	2756	3959	2480
423	2357	495	464	1692	768	398		4073	4661	4566	3001	2756	3956	2479
398	408	412	442	1223	1424	399		4071	4660	4566	2998	2756	3955	2477
461	407	421	438	1137	5874	428		4069	4660	4565	2998	2755	3948	2477
398	403	420	440	3176	4117	413		4065	4658	4563	2995	2755	3945	2476
431	410	403	420	1840	8138	418		4063	4657	4561	2994	2753	3943	2473
404	423	558	563	1775	1127	408		4063	4656	4558	2990	2750	3937	2469
410	422	424	517	2246	4362	399		4056	4655	4558	2990	2747	3937	2468
418	1001	413	545	1010	2527	396		4055	4654	4553	2989	2743	3934	2468
399	416	408	409	1172	1492	423		4055	4650	4552	2989	2742	3930	2464
491	413	414	428	4002	3080	401		4052	4649	4547	2989	2741	3927	2460
415	416	476	436	1663	1508	423		4052	4648	4547	2987	2739	3925	2459
409	416	419	543	3230	1586	417		4048	4647	4541	2987	2737	3923	2457
424	414	478	410	4277	4357	411		4047	4647	4541	2987	2737	3917	2456
503	390	429	499	3604	540	401		4046	4647	4540	2986	2737	3913	2454
401	399	415	438	1955	2879	415		4046	4646	4540	2985	2735	3912	2452
423	433	415	448	3606	4015	424		4046	4645	4534	2983	2734	3912	2452
408	433	497	442	1804	1227	397		4035	4642	4532	2982	2734	3909	2451
411	2811	517	604	1486	2257	405		4034	4640	4526	2982	2731	3906	2450
457	402	419	1750	2753	2800	399		4032	4639	4526	2981	2731	3905	2450
412	497	393	560	1516	1429	403		4030	4638	4524	2979	2729	3900	2449
411	410	399	641	1834	2897	445		4026	4636	4524	2977	2726	3897	2444
413	566	484	581	1607	4968	403		4025	4635	4523	2973	2722	3889	2443
415	409	483	662	1691	1170	411		4024	4634	4519	2972	2719	3885	2435
792	420	420	552	1464	1448	410		4022	4632	4519	2971	2716	3884	2435
418	619	417	419	1652	999	417		4022	4630	4516	2969	2713	3882	2433
414	477	413	645	2373	1439	400		4021	4629	4515	2968	2711	3880	2426
400	413	423	461	592	1556	406		4021	4628	4513	2968	2711	3877	2418
412	413	383	500	900	2244	374		4019	4626	4501	2963	2708	3875	2413
398	403	430	489	4108	2441	496		4018	4624	4501	2961	2708	3873	2413
404	423	469	512	1410	3164	418		4015	4621	4501	2959	2707	3871	2413
431	414	430	505	4312	1038	406		4014	4621	4497	2958	2707	3869	2411
411	447	403	756	3984	1495	406		4014	4619	4494	2958	2706	3868	2410
546	406	431	487	586	2852	397		4012	4615	4493	2957	2706	3863	2404
419	423	407	424	2888	1826	418		4009	4615	4486	2956	2704	3862	2403
432	785	419	452	1385	3333	409		4008	4613	4482	2953	2704	3860	2403
417	582	387	489	4664	549	402		4008	4612	4481	2951	2704	3858	2401
454	409	399	998	2989	1764	406		4007	4611	4480	2950	2702	3855	2400
421	418	581	432	1598	4627	417		4005	4611	4479	2949	2701	3854	2389
419	412	418	708	1330	2805	409		4004	4608	4476	2949	2697	3851	2389
448	421	409	750	1860	3226	416		4002	4607	4476	2949	2697	3850	2388
405	421	531	500	3458	1102	407		3995	4607	4476	2948	2693	3845	2388
434	416	414	1801	2692	1808	409		3993	4606	4475	2946	2693	3844	2387
564	429	400	704	4261	3328	402		3990	4606	4475	2945	2690	3843	2379
421	397	430	614	1443	4959	401		3989	4605	4475	2944	2690	3840	2378
410	415	424	721	1741	1043	409		3987	4602	4474	2943	2689	3839	2375
395	416	420	430	1588	1841	416		3986	4602	4473	2943	2689	3837	2375
441	417	458	817	1641	1207	404		3986	4600	4472	2942	2688	3836	2373
417	511	417	406	3713	3230	418		3985	4597	4472	2942	2687	3832	2359
502	417	418	443	3124	1019	410		3982	4596	4469	2939	2685	3832	2358
441	402	437	430	1632	2365	414		3982	4595	4468	2938	2685	3827	2356
463	432	483	494	2419	2220	421		3976	4592	4468	2935	2684	3826	2355
394	417	412	436	2732	2785	401		3974	4589	4466	2934	2683	3824	2354
579	439	451	430	1628	4849	409		3974	4588	4465	2934	2682	3823	2350
533	512	468	419	3669	3060	410		3971	4588	4460	2932	2681	3822	2350
491	414	410	401	1761	774	402		3970	4579	4459	2931	2681	3821	2349
612	476	477	595	1683	1094	402		3969	4579	4459	2931	2680	3820	2347
405	445	546	481	1289	1434	426		3969	4578	4454	2930	2679	3818	2346
585	426	526	435	2133	1562	401		3968	4578	4454	2930	2677	3817	2345
491	410	430	954	613	2631	419		3968	4577	4448	2927	2673	3814	2341
611	476	520	414	4398	2992	413		3963	4573	4445	2925	2672	3813	2340
393	411	433	474	2089	2687	414		3962	4573	4444	2916	2672	3813	2340
449	433	407	423	2489	6018	411		3960	4568	4444	2914	2672	3812	2340
482	420	404	454	3894	2859	406		3958	4568	4440	2914	2669	3806	2339
659	392	479	428	1686	1406	416		3957	4567	4439	2913	2665	3804	2337
413	475	416	433	1894	1917	411		3957	4567	4437	2910	2664	3804	2337
419	401	593	483	2740	1561	415		3952	4566	4437	2910	2663	3804	2332
405	495	467	536	3010	1734	396		3951	4566	4436	2908	2663	3800	2330
467	605	407	476	1736	4757	402		3949	4565	4435	2907	2661	3799	2330
429	411	466	983	2128	3298	411		3948	4565	4433	2906	2661	3794	2328
466	492	412	454	4173	3946	404		3946	4563	4433	2904	2658	3794	2328
522	412	410	899	1584	1804	403		3945	4562	4432	2904	2657	3791	2323
430	427	421	423	1695	4399	393		3945	4557	4430	2901	2656	3790	2320
781	439	404	518	2824	627	416		3943	4556	4427	2901	2655	3781	2320
464	414	418	1183	1808	2175	394		3943	4555	4425	2899	2650	3776	2319
426	423	472	2035	992	1612	408		3943	4554	4424	2897	2647	3769	2310
399	423	409	558	1610	4476	403		3943	4554	4424	2894	2646	3768	2299
411	432	404	782	2096	1996	428		3940	4554	4423	2892	2645	3767	2298
467	423	547	719	1627	2050	406		3939	4553	4419	2892	2644	3757	2297
622	512	447	785	1786	1275	425		3935	4552	4416	2891	2644	3757	2295
481	430	403	537	1695	643	406		3933	4550	4414	2889	2644	3755	2292
398	564	398	518	2331	2492	442		3932	4549	4413	2887	2642	3753	2286
443	404	412	771	1598	2650	404		3929	4549	4412	2886	2641	3753	2282
415	495	437	3965	1336	2268	423		3929	4548	4412	2885	2637	3749	2277
422	424	439	456	2849	2543	400		3929	4548	4411	2884	2631	3739	2272
428	412	409	538	3805	1311	429		3929	4548	4410	2884	2626	3739	2270
405	406	418	502	1412	1002	415		3928	4546	4410	2883	2626	3739	2268
506	415	438	421	2756	1309	436		3926	4545	4407	2877	2623	3736	2262
479	393	411	468	2989	2973	458		3925	4545	4405	2876	2622	3734	2261
418	412	413	842	1395	3238	398		3925	4544	4403	2875	2621	3730	2261
417	492	426	467	2808	1728	398		3925	4543	4403	2875	2621	3724	2257
411	419	414	455	1985	1695	419		3921	4541	4403	2875	2621	3718	2255
421	423	413	497	1250	2073	412		3917	4540	4402	2874	2620	3713	2254
430	431	413	943	2712	967	408		3916	4539	4399	2873	2614	3711	2253
419	431	416	502	1586	2635	391		3912	4537	4395	2871	2612	3710	2252
574	412	623	474	1896	1497	438		3912	4536	4395	2871	2612	3706	2252
500	429	681	489	1693	616	404		3912	4536	4393	2870	2611	3704	2252
402	400	446	485	1887	581	425		3911	4534	4391	2869	2609	3704	2251
433	424	434	424	2679	1636	403		3911	4528	4390	2867	2608	3703	2249
456	404	412	452	1144	2573	393		3909	4526	4389	2864	2607	3701	2247
415	406	439	563	1521	699	414		3907	4524	4388	2863	2603	3693	2244
394	409	407	437	2295	2820	408		3900	4522	4386	2862	2600	3690	2234
425	1096	461	469	4158	583	397		3900	4522	4383	2861	2600	3689	2226
499	431	417	475	2158	651	399		3897	4520	4382	2860	2599	3687	2214
423	425	425	436	1136	1540	413		3896	4519	4382	2858	2596	3685	2209
409	407	405	425	1462	803	380		3896	4517	4378	2847	2594	3681	2208
412	418	452	521	481	1308	421		3889	4515	4378	2845	2593	3673	2208
414	415	440	448	3021	760	405		3889	4515	4377	2844	2592	3672	2203
674	415	458	489	1729	2744	478		3889	4513	4373	2844	2585	3672	2203
444	409	426	688	4642	2382	415		3877	4512	4373	2839	2585	3672	2189
421	464	409	486	3342	1625	393		3877	4512	4373	2831	2579	3669	2184
490	419	410	404	4163	3955	429		3874	4512	4371	2831	2579	3668	2174
418	431	415	444	678	2677	439		3870	4511	4371	2827	2578	3666	2168
412	411	433	700	2106	1633	422		3866	4509	4371	2825	2575	3663	2160
429	410	402	564	2977	1639	574		3859	4506	4368	2824	2574	3657	2158
404	535	468	573	1173	3084	408		3852	4506	4368	2824	2574	3655	2149
414	412	416	412	823	1208	460		3846	4503	4366	2823	2570	3654	2144
403	455	414	550	2252	1319	405		3845	4498	4366	2820	2570	3654	2110
418	392	434	1251	3062	2194	427		3844	4497	4366	2819	2570	3651	2086
402	411	436	506	2304	1811	413		3843	4496	4365	2817	2570	3651	25566
408	415	402	432	621	4609	406		3842	4495	4363	2816	2569	3650	24336
459	442	420	403	1463	1897	412		3840	4492	4363	2814	2567	3646	23055
404	416	435	624	1254	1705	416		3839	4491	4358	2811	2567	3646	22055
416	417	414	422	2377	2604	440		3838	4489	4356	2811	2567	3643	21131
452	448	401	548	1455	2476	408		3836	4489	4356	2810	2565	3642	20253
419	483	417	435	1833	999	398		3835	4487	4355	2809	2561	3641	19868
460	404	401	421	1380	2180	416		3832	4485	4354	2803	2561	3639	19668
409	431	884	427	2332	2067	423		3832	4483	4352	2802	2559	3635	19665
401	483	412	552	1736	1460	411		3827	4480	4351	2802	2557	3635	19389
405	519	423	424	2283	3051	442		3827	4479	4349	2799	2556	3630	19226
479	417	414	447	3728	1263	419		3826	4476	4337	2798	2551	3630	19052
405	442	388	455	1972	4613	409		3823	4476	4336	2797	2551	3627	18856
431	432	431	460	3566	1748	402		3823	4474	4332	2797	2550	3626	18782
418	907	435	682	618	1473	423		3816	4471	4328	2796	2549	3626	18428
424	491	417	419	2605	2358	435		3815	4471	4325	2794	2548	3626	18152
406	420	421	469	2069	1381	407		3815	4466	4324	2792	2548	3626	18078
418	414	467	706	1226	3792	435		3814	4465	4320	2791	2547	3621	18039
405	410	464	413	1842	1059	459		3809	4463	4320	2791	2546	3621	17689
423	524	436	451	601	3365	424		3806	4463	4318	2790	2544	3618	17159
400	460	417	480	868	1785	424		3805	4461	4316	2788	2542	3616	17117
431	414	428	1140	3875	1018	408		3804	4460	4315	2788	2542	3615	17109
481	408	390	442	1554	2829	412		3804	4459	4314	2784	2542	3615	17066
398	499	421	536	4527	2808	441		3803	4454	4311	2784	2541	3608	17033
446	397	546	731	2761	1467	406		3801	4453	4311	2783	2541	3606	16867
420	1754	414	434	4902	1237	403		3798	4452	4308	2780	2538	3602	16609
410	458	407	486	2537	3566	437		3797	4451	4287	2778	2537	3600	16603
456	409	403	782	2569	3409	425		3792	4449	4287	2777	2535	3599	16588
430	401	413	436	822	1507	440		3787	4449	4286	2777	2533	3598	16452
413	409	407	547	1910	4464	437		3786	4445	4285	2777	2532	3596	16406
413	430	433	1710	4937	2430	408		3782	4444	4282	2777	2531	3591	16384
411	408	417	422	2571	1618	412		3781	4444	4279	2777	2528	3588	16335
551	441	448	424	1776	3267	406		3775	4440	4274	2776	2527	3587	16297
729	408	433	1282	2336	1927	422		3774	4440	4274	2776	2522	3586	16295
411	624	436	497	654	1586	410		3772	4440	4269	2773	2520	3583	16247
427	415	406	626	1479	2583	428		3768	4440	4266	2766	2514	3582	16231
832	462	466	439	2535	1635	410		3764	4438	4266	2765	2513	3575	16136
424	410	474	788	956	2355	447		3761	4438	4264	2763	2510	3572	16134
453	419	408	746	2000	729	420		3760	4438	4261	2756	2510	3570	16116
402	416	416	422	2077	3613	410		3760	4437	4260	2755	2508	3570	16116
416	413	409	413	2984	1074	408		3760	4434	4260	2755	2507	3569	15747
428	433	447	577	835	3101	506		3760	4433	4259	2745	2505	3569	15406
441	976	456	503	4799	2144	446		3760	4432	4259	2744	2503	3567	15334
427	578	432	472	1792	1257	428		3752	4431	4255	2744	2501	3567	15235
410	409	481	424	1443	4293	434		3751	4430	4254	2743	2499	3565	15138
413	399	415	412	2010	4052	446		3747	4429	4253	2740	2499	3564	15118
394	397	417	412	1277	1952	426		3747	4428	4252	2740	2498	3563	14950
579	452	423	474	2737	1098	428		3747	4427	4251	2739	2497	3559	14917
411	446	393	477	671	2851	412		3745	4426	4250	2739	2496	3559	14806
425	437	391	1319	4830	1228	409		3735	4422	4250	2738	2496	3555	14795
419	545	423	497	2200	1896	401		3733	4418	4248	2735	2495	3552	14771
560	428	398	433	560	4863	411		3732	4416	4245	2733	2493	3546	14655
450	415	422	415	2397	1866	435		3731	4413	4244	2732	2493	3545	14651
401	413	430	719	805	903	410		3728	4409	4243	2731	2492	3541	14643
418	402	421	410	4303	2426	504		3728	4409	4242	2731	2491	3538	14595
441	421	491	425	2079	2276	410		3728	4405	4241	2727	2491	3533	14570
401	408	527	414	1548	3959	454		3722	4403	4239	2721	2490	3531	14383
415	407	774	513	2320	2172	415		3720	4401	4236	2719	2490	3529	14339
416	419	406	501	1560	2918	406		3719	4398	4234	2716	2489	3526	14334
418	457	402	433	1775	919	417		3718	4391	4234	2715	2489	3526	14267
465	587	439	432	627	1124	456		3716	4388	4233	2712	2487	3526	14220
393	457	423	601	588	1264	408		3710	4388	4232	2707	2486	3525	14143
418	411	514	557	1121	1849	437		3709	4387	4231	2707	2485	3524	13940
451	462	411	534	1977	2461	403		3709	4385	4228	2706	2485	3523	13923
564	696	647	471	2189	1902	403		3708	4373	4227	2705	2484	3514	13852
424	419	420	463	3415	1772	403		3705	4372	4227	2703	2481	3511	13792
426	1767	473	1535	1706	1644	391		3704	4366	4227	2702	2479	3510	13789
421	421	418	475	1171	3037	419		3703	4365	4226	2700	2476	3508	13785
408	415	404	786	3092	4699	419		3703	4364	4225	2700	2475	3506	13741
415	437	435	690	2269	3569	400		3700	4361	4223	2698	2475	3506	13672
401	411	455	414	2944	2222	415		3699	4360	4218	2698	2473	3505	13668
412	414	449	643	1282	1371	423		3698	4357	4218	2694	2469	3505	13553
442	599	431	478	1031	657	408		3696	4357	4218	2690	2466	3502	13551
413	421	403	768	2034	2308	413		3695	4353	4218	2690	2463	3498	13540
414	410	463	457	572	702	413		3691	4350	4215	2690	2463	3497	13526
414	421	435	764	1217	2690	400		3689	4350	4212	2687	2462	3494	13507
795	452	459	492	1356	649	438		3686	4349	4209	2686	2460	3491	13488
401	406	410	497	555	2290	409		3685	4347	4208	2683	2460	3490	13479
561	494	443	434	2569	1800	480		3684	4347	4206	2682	2452	3489	13430
415	453	416	499	621	4147	401		3683	4346	4204	2678	2452	3488	13422
483	427	502	449	2000	4095	423		3682	4345	4204	2675	2450	3488	13386
403	427	573	2108	2309	4390	443		3675	4344	4203	2675	2445	3483	13372
403	411	433	566	2705	1963	415		3674	4344	4200	2674	2444	3481	13311
472	440	560	560	585	1197	424		3674	4342	4200	2672	2443	3469	13263
417	527	454	425	2016	4445	405		3672	4341	4199	2671	2440	3469	13168
408	430	476	933	1414	1865	405		3671	4339	4197	2669	2438	3466	13155
418	410	411	1126	4152	771	424		3670	4337	4195	2669	2437	3466	13142
464	400	412	593	2273	4556	426		3669	4334	4194	2668	2437	3464	13100
413	461	413	416	3022	3755	418		3668	4334	4194	2668	2436	3463	13022
444	412	490	436	1619	1342	450		3665	4334	4193	2667	2431	3462	13017
454	432	501	625	3613	763	420		3664	4333	4193	2666	2427	3458	12992
411	411	416	448	1371	2443	424		3663	4329	4193	2663	2427	3452	12982
501	411	422	437	4729	2540	402		3662	4328	4191	2660	2421	3449	12950
407	529	405	591	1425	1282	425		3661	4328	4190	2656	2420	3437	12927
416	579	694	720	1956	3468	401		3660	4327	4190	2656	2419	3436	12831
429	427	501	515	1769	3889	428		3660	4326	4189	2652	2419	3435	12806
402	402	455	541	550	2456	393		3658	4326	4183	2650	2418	3434	12768
456	1479	407	509	3670	4859	435		3656	4324	4182	2649	2414	3429	12607
442	420	414	561	1774	3396	418		3656	4321	4180	2646	2409	3426	12528
421	500	429	453	2595	1735	416		3652	4321	4179	2645	2406	3425	12524
739	416	409	570	6093	2393	431		3651	4319	4178	2644	2405	3425	12495
412	411	413	505	1400	3613	415		3650	4317	4178	2638	2403	3424	12477
398	484	403	486	542	733	399		3648	4317	4177	2636	2402	3421	12463
408	553	402	417	470	1986	426		3647	4317	4177	2635	2402	3421	12411
452	483	426	566	2557	2237	424		3641	4315	4175	2629	2402	3418	12405
428	408	431	447	1746	1459	413		3635	4315	4175	2623	2402	3418	12392
435	471	541	441	2000	2408	427		3635	4315	4173	2623	2401	3416	12310
685	490	410	446	3221	2460	404		3631	4315	4173	2621	2392	3413	12300
401	447	411	423	1727	4648	405		3629	4315	4173	2621	2391	3411	12208
562	408	424	466	1659	6610	398		3628	4315	4173	2621	2389	3403	12172
401	434	431	450	4590	2239	411		3627	4313	4173	2618	2389	3400	12154
422	412	415	460	3720	1043	402		3622	4312	4170	2618	2388	3399	12150
411	406	444	554	2152	3119	412		3618	4312	4168	2616	2387	3394	12141
413	511	422	465	1159	2082	415		3617	4309	4167	2613	2384	3393	12141
401	428	513	473	1998	1351	414		3610	4307	4167	2609	2383	3389	12131
389	403	427	594	1122	2405	388		3608	4306	4165	2606	2383	3387	12117
414	414	474	441	1680	2117	398		3595	4305	4164	2605	2383	3383	12106
423	430	414	432	1495	1845	407		3593	4303	4164	2604	2380	3375	12077
419	466	401	443	2148	2715	407		3589	4303	4163	2602	2377	3373	12073
420	448	414	482	977	4896	419		3586	4303	4162	2600	2375	3373	12048
618	407	423	424	3387	2287	407		3584	4302	4162	2599	2371	3371	12044
616	409	410	437	5324	581	417		3583	4301	4160	2594	2370	3369	12001
565	396	406	509	1631	1729	413		3580	4300	4159	2593	2368	3366	11997
412	400	399	477	1652	1307	411		3574	4300	4158	2590	2365	3364	11981
417	405	448	494	1735	2350	394		3573	4293	4155	2585	2363	3363	11966
405	418	447	509	4353	1246	417		3570	4293	4151	2583	2359	3362	11961
537	407	424	548	519	1937	407		3569	4292	4150	2582	2358	3359	11959
411	404	430	590	1237	899	412		3569	4290	4150	2581	2358	3359	11956
475	431	428	453	2050	1657	416		3568	4290	4148	2580	2357	3358	11955
417	699	425	469	785	1009	426		3567	4288	4148	2579	2355	3358	11943
414	507	403	530	3735	5246	439		3565	4288	4147	2578	2355	3353	11934
404	439	507	407	1982	2591	413		3563	4283	4144	2577	2353	3348	11909
602	418	432	1041	983	629	401		3563	4282	4142	2577	2352	3348	11820
446	425	503	479	813	997	418		3562	4281	4142	2573	2352	3345	11816
407	483	476	542	1404	2530	397		3561	4279	4141	2571	2351	3345	11791
416	492	418	421	2191	2818	417		3561	4277	4139	2563	2351	3340	11746
397	436	469	430	2447	2899	407		3557	4277	4139	2558	2351	3335	11720
425	409	437	414	1552	615	401		3554	4270	4138	2557	2349	3335	11671
430	426	410	463	2119	2176	403		3554	4264	4138	2556	2348	3333	11664
402	431	420	406	1911	2351	432		3553	4263	4133	2555	2347	3327	11614
482	473	432	530	963	614	415		3548	4263	4131	2550	2346	3323	11593
417	430	418	427	3059	599	407		3544	4253	4130	2546	2344	3315	11591
602	423	410	477	3686	696	411		3542	4250	4127	2545	2343	3312	11578
477	404	426	404	4106	4224	404		3540	4249	4126	2544	2341	3306	11542
416	404	592	447	6341	2512	416		3537	4247	4126	2543	2341	3301	11508
419	407	413	430	1777	1824	405		3536	4243	4125	2541	2337	3299	11473
1732	417	421	834	1629	2257	417		3532	4241	4124	2534	2337	3298	11470
412	399	480	437	2907	2103	402		3531	4241	4123	2532	2335	3295	11415
414	406	432	412	2330	3788	417		3531	4240	4123	2532	2335	3292	11405
407	415	396	567	1575	4564	395		3530	4237	4119	2531	2332	3290	11394
418	408	429	610	2177	1546	402		3530	4235	4119	2530	2329	3286	11369
537	475	413	420	2519	731	406		3527	4232	4118	2528	2328	3285	11342
410	415	393	439	1649	2130	399		3525	4229	4118	2526	2328	3279	11331
490	413	478	498	980	1736	476		3524	4228	4118	2525	2327	3277	11314
490	419	430	516	4228	5551	397		3522	4227	4116	2521	2319	3276	11290
409	412	414	440	1457	3171	420		3518	4225	4115	2518	2314	3275	11284
401	464	451	581	3137	558	392		3515	4223	4115	2517	2310	3274	11275
489	411	411	427	606	939	420		3515	4222	4111	2513	2291	3266	11260
409	437	418	430	914	2684	404		3513	4221	4108	2512	2286	3264	11248
450	412	389	409	2908	1239	418		3512	4217	4104	2512	2279	3264	11209
408	465	413	431	1546	1338	406		3512	4215	4104	2511	2277	3263	11203
473	402	464	431	2080	1468	428		3507	4214	4103	2511	2270	3262	11201
422	426	634	415	1185	1879	408		3505	4214	4102	2506	2268	3262	11196
406	424	408	413	1790	1226	430		3505	4208	4095	2505	2262	3259	11179
407	401	416	503	758	2024	410		3504	4204	4094	2499	2260	3259	11150
411	431	416	466	1356	4738	405		3502	4203	4093	2498	2253	3258	11140
398	456	396	417	1778	3321	416		3500	4200	4090	2496	2251	3257	11100
416	546	549	428	1623	1485	428		3491	4200	4088	2495	2250	3256	11096
469	402	459	412	2720	601	413		3491	4198	4088	2495	2250	3254	11088
411	406	422	419	1761	3060	420		3489	4198	4087	2494	2236	3253	11085
393	437	414	767	1486	2255	398		3488	4197	4086	2493	2214	3251	11074
421	405	444	630	2815	2417	408		3483	4194	4085	2492	2212	3250	11060
499	413	422	785	3681	1440	409		3483	4193	4084	2492	2191	3250	11035
439	439	416	491	4536	1136	469		3478	4193	4083	2490	10669	3246	11025
427	446	417	414	5427	1530	411		3478	4192	4083	2489	9637	3246	10991
406	404	546	516	5565	2755	431		3476	4191	4082	2489	9230	3243	10972
397	442	581	491	4571	1444	426		3475	4190	4081	2486	9169	3240	10891
449	435	406	580	1696	2261	407		3470	4189	4080	2485	9117	3239	10888
429	440	523	492	549	711	417		3470	4188	4079	2480	8698	3236	10878
485	418	413	415	3577	734	397		3462	4186	4079	2477	8653	3232	10853
410	398	411	577	4130	1026	408		3460	4182	4078	2477	8633	3223	10838
490	401	419	423	2095	1307	421		3456	4180	4077	2471	8093	3220	10825
443	425	414	760	1403	610	414		3455	4179	4073	2471	7903	3217	10818
492	406	455	497	828	1302	402		3449	4178	4072	2471	7886	3214	10788
469	405	416	513	2379	4248	403		3447	4176	4071	2468	7875	3212	10783
531	483	433	416	1163	3079	406		3447	4175	4069	2468	7747	3212	10741
404	417	409	906	7160	1362	410		3445	4172	4067	2465	7556	3206	10728
412	399	508	557	1206	3846	412		3445	4172	4065	2461	7487	3206	10727
431	417	418	432	592	4382	439		3444	4169	4063	2458	7440	3200	10722
411	435	412	444	4758	2445	426		3444	4164	4063	2455	7381	3199	10704
403	2137	436	549	1558	2908	401		3442	4160	4061	2455	7364	3199	10701
419	399	463	471	590	2109	432		3441	4159	4061	2454	7278	3194	10680
449	433	1465	426	2235	1113	419		3440	4157	4058	2453	7202	3185	10677
429	454	422	522	7854	1150	405		3436	4157	4057	2447	7192	3183	10675
406	497	421	621	613	1230	409		3436	4156	4056	2445	7108	3176	10661
417	464	478	408	884	2313	477		3436	4154	4052	2443	7024	3171	10615
421	412	460	579	2860	2525	407		3434	4153	4048	2437	7012	3169	10603
448	446	415	426	4898	1974	396		3434	4153	4047	2437	7011	3164	10602
524	463	431	871	2138	3947	403		3434	4151	4044	2436	6984	3163	10593
458	428	424	539	2595	2142	410		3431	4151	4042	2435	6951	3155	10579
430	409	409	431	1945	2743	412		3431	4151	4038	2431	6950	3149	10577
436	413	614	473	2223	2455	410		3429	4143	4038	2425	6894	3149	10575
447	428	420	395	4136	1699	419		3427	4141	4037	2419	6833	3141	10549
410	408	433	514	3764	3380	423		3424	4140	4036	2416	6783	3140	10545
415	396	420	420	2418	905	414		3423	4131	4036	2416	6769	3139	10529
608	427	404	409	2382	1193	434		3422	4128	4033	2410	6768	3136	10518
521	410	439	433	6679	1247	407		3420	4127	4033	2406	6648	3136	10503
444	421	409	594	4532	1036	415		3420	4124	4032	2399	6610	3135	10499
410	420	401	424	7088	2104	424		3418	4123	4028	2398	6580	3133	10488
404	445	420	402	5030	6783	418		3417	4118	4028	2398	6579	3132	10482
410	415	474	709	2919	2914	418		3417	4117	4027	2390	6539	3129	10478
428	413	689	504	2116	2119	432		3417	4116	4026	2383	6518	3124	10474
418	480	414	439	3225	1038	399		3413	4115	4025	2383	6500	3124	10462
503	415	397	471	3891	2882	409		3412	4113	4022	2379	6394	3122	10456
411	420	453	421	4421	694	463		3411	4112	4015	2378	6368	3121	10443
417	521	422	470	2261	539	414		3407	4105	4015	2365	6313	3118	10443
411	515	424	501	5607	2280	405		3406	4104	4012	2362	6300	3118	10437
410	422	419	666	751	4016	409		3405	4102	4012	2360	6285	3116	10422
533	417	404	426	2021	2015	405		3404	4102	4007	2359	6219	3115	10406
419	443	465	431	5474	1083	426		3402	4101	4007	2354	6218	3113	10396
501	404	435	455	1680	2717	437		3400	4100	4007	2351	6204	3110	10391
405	406	422	434	1302	1949	416		3396	4099	4004	2351	6192	3109	10379
481	436	413	411	4403	895	403		3396	4098	4003	2349	6136	3107	10361
427	406	407	458	1031	566	423		3394	4097	4002	2346	6126	3103	10357
395	421	430	426	4083	4149	428		3394	4096	4000	2333	6121	3102	10348
444	439	410	408	2869	2268	409		3392	4096	3995	2322	6052	3102	10341
488	407	398	647	1927	2212	411		3387	4095	3995	2317	6043	3094	10329
404	426	451	410	2867	3545	416		3384	4094	3994	2315	5974	3088	10326
407	438	462	494	2291	2269	456		3383	4087	3993	2311	5948	3088	10301
401	407	471	500	4297	1379	422		3383	4087	3992	2290	5940	3087	10274
398	416	415	446	1691	2666	403		3382	4086	3990	2285	5934	3084	10245
401	408	418	472	2825	2698	420		3380	4083	3990	2282	5921	3082	10242
440	409	427	692	4177	1431	398		3378	4083	3989	2279	5883	3081	10241
531	424	394	482	819	4838	432		3376	4082	3987	2272	5858	3079	10230
495	439	424	448	3695	1756	404		3372	4082	3985	2268	5850	3076	10214
445	513	434	543	1299	2384	453		3371	4082	3983	2244	5842	3073	10196
1022	428	420	1381	1484	796	401		3365	4081	3983	19341	5832	3072	10194
452	641	778	1266	1107	1754	418		3363	4080	3981	13650	5831	3072	10178
602	415	689	734	1537	1689	411		3362	4078	3981	13364	5825	3066	10163
408	401	440	568	3656	818	411		3359	4074	3977	13017	5813	3065	10144
499	400	441	521	2075	2016	450		3358	4074	3971	12447	5764	3064	10138
520	443	458	502	5522	1578	413		3355	4071	3970	12392	5740	3062	10121
439	402	418	706	3002	2221	426		3350	4065	3970	12137	5732	3062	10109
412	409	418	472	2498	1519	435		3350	4064	3965	11777	5732	3061	10088
432	424	434	737	1972	3167	408		3350	4061	3964	11423	5729	3057	10086
400	413	562	653	4669	1299	423		3347	4060	3957	11184	5726	3056	10079
419	421	416	440	2731	2576	414		3346	4057	3957	10964	5712	3056	10064
399	504	421	632	3903	1535	412		3343	4056	3955	10534	5696	3053	10062
410	415	423	677	4583	2589	394		3337	4055	3953	10518	5688	3052	10061
421	406	442	802	1933	1956	418		3335	4053	3953	10507	5667	3052	10036
429	1183	401	1039	1218	4771	416		3334	4045	3952	10371	5639	3049	10022
408	473	416	443	7596	624	424		3331	4039	3951	10224	5624	3039	10008
446	407	440	581	2325	1131	405		3326	4039	3950	10170	5618	3038	10007
414	402	452	647	1061	3545	411		3326	4038	3950	10150	5617	3038	9992
397	480	461	509	2195	2082	438		3325	4038	3946	9992	5601	3038	9989
415	467	487	624	3200	1675	412		3323	4031	3946	9976	5550	3035	9989
423	424	418	806	1110	3806	429		3322	4026	3945	9882	5550	3032	9978
491	446	425	618	2400	619	481		3321	4026	3945	9828	5545	3031	9977
424	419	584	411	3248	2738	413		3321	4026	3943	9733	5531	3024	9968
403	592	483	619	1223	1733	398		3320	4021	3943	9633	5529	3024	9960
493	417	407	1035	4750	1443	421		3320	4008	3940	9489	5520	3022	9960
545	417	417	465	4507	5070	411		3319	4007	3940	9485	5519	3021	9955
407	471	875	468	1756	3158	412		3319	4006	3937	9476	5501	3014	9953
411	410	472	665	8040	3235	418		3318	4005	3934	9410	5499	3012	9948
406	432	424	416	7447	1026	404		3317	4004	3932	9389	5498	3011	9932
545	412	423	541	3528	1645	416		3317	4004	3930	9383	5489	3007	9926
402	431	402	443	5330	4958	407		3315	4004	3925	9325	5473	3006	9910
445	416	435	458	3113	3526	395		3315	4003	3924	9315	5454	2998	9905
464	414	460	431	2888	1847	426		3311	4002	3923	9278	5452	2997	9901
432	404	487	493	7962	2460	415		3310	3999	3922	9268	5406	2997	9886
397	424	512	479	577	1999	413		3307	3999	3920	9230	5398	2994	9884
491	457	420	637	5375	1230	404		3304	3998	3919	9194	5389	2994	9878
401	498	558	501	1932	1778	403		3303	3998	3918	9193	5372	2993	9870
428	407	410	698	3298	1629	416		3294	3997	3917	9172	5347	2992	9869
409	414	426	433	1937	2277	414		3294	3997	3915	9141	5340	2991	9867
419	416	405	436	1739	2071	411		3293	3996	3915	9104	5325	2988	9862
419	434	411	1779	4618	2284	416		3291	3994	3913	9027	5323	2981	9858
406	451	546	738	3177	2357	434		3291	3994	3905	8947	5291	2975	9850
439	403	409	416	3320	5901	579		3290	3991	3905	8862	5289	2975	9846
776	427	539	544	4032	1537	420		3289	3991	3903	8858	5247	2971	9841
416	492	553	447	3158	2351	410		3288	3991	3901	8852	5242	2970	9838
565	412	431	523	1349	1207	410		3288	3991	3901	8779	5199	2970	9838
414	422	408	495	1433	1954	413		3286	3988	3898	8752	5195	2969	9831
403	408	413	644	1742	984	403		3284	3987	3898	8725	5184	2969	9821
427	524	487	699	3262	4821	419		3283	3987	3897	8699	5184	2966	9815
465	410	524	515	1988	903	406		3283	3986	3894	8667	5160	2965	9780
396	470	419	640	837	770	427		3280	3985	3892	8645	5156	2963	9777
402	568	403	1433	1371	1501	422		3275	3985	3891	8625	5135	2962	9775
404	426	418	456	578	1155	419		3274	3984	3889	8610	5124	2960	9759
404	435	438	541	3193	1686	414		3268	3984	3889	8577	5107	2954	9714
420	481	428	823	2750	1577	404		3267	3983	3888	8504	5101	2954	9709
410	575	422	1245	5377	3957	401		3267	3978	3887	8429	5101	2950	9705
404	471	411	549	1348	1188	433		3265	3978	3887	8241	5094	2949	9697
475	460	430	477	1949	2444	411		3264	3973	3886	8238	5057	2946	9696
401	418	541	551	2008	1230	419		3262	3971	3886	8237	5051	2944	9693
417	445	411	1544	2053	617	406		3261	3969	3885	8229	5016	2940	9678
405	427	498	752	3543	1471	413		3260	3968	3881	8228	5012	2940	9668
411	446	490	519	2452	3530	409		3259	3965	3881	8212	5008	2933	9667
465	404	411	455	1236	1583	402		3258	3964	3879	8185	4991	2933	9658
490	408	403	912	1776	2102	407		3255	3962	3876	8179	4969	2931	9655
422	408	404	443	7225	2503	418		3253	3962	3873	8162	4960	2923	9651
417	421	410	879	2076	2122	396		3253	3957	3869	8146	4952	2920	9646
488	426	515	784	5035	1698	415		3252	3956	3868	8126	4946	2910	9645
426	420	420	443	3648	1891	406		3250	3956	3868	8109	4937	2906	9636
424	410	412	534	2363	3290	423		3250	3952	3867	8106	4927	2904	9602
415	416	447	1388	2234	2558	413		3250	3952	3861	8085	4921	2904	9597
402	488	416	454	5657	2823	417		3248	3951	3859	8079	4897	2904	9586
409	422	471	618	1337	627	410		3248	3950	3856	8026	4881	2903	9584
397	423	434	442	3892	4393	412		3244	3948	3847	8003	4868	2902	9581
406	433	404	604	2161	3887	429		3239	3948	3847	7992	4866	2899	9574
410	411	419	542	2805	734	417		3235	3946	3846	7948	4861	2889	9566
414	418	402	534	1303	1444	412		3235	3946	3843	7926	4857	2887	9526
395	571	445	415	3634	1350	419		3232	3944	3842	7913	4856	2878	9517
394	425	426	590	1796	1089	400		3229	3944	3842	7890	4854	2876	9513
409	390	437	470	3323	1285	415		3228	3941	3841	7866	4851	2874	9511
468	441	403	620	5438	2546	418		3227	3938	3838	7815	4843	2873	9506
427	422	408	543	1296	1020	396		3225	3938	3838	7778	4843	2870	9481
413	442	427	433	2663	645	428		3224	3932	3836	7777	4839	2869	9470
407	408	417	549	2540	2556	418		3223	3931	3834	7755	4824	2868	9461
446	409	481	1322	2056	907	402		3222	3931	3834	7753	4806	2863	9438
476	542	431	1113	1765	1630	413		3211	3930	3834	7736	4801	2860	9427
402	442	518	543	1432	2159	404		3207	3928	3834	7719	4798	2857	9425
420	420	402	653	4021	2556	412		3206	3922	3832	7708	4790	2855	9421
408	413	408	452	3294	1829	452		3204	3920	3830	7669	4780	2854	9413
421	425	413	1397	693	1349	411		3204	3919	3827	7658	4779	2847	9412
419	432	412	611	3310	2444	412		3203	3918	3825	7605	4775	2845	9412
443	404	426	570	7559	1420	424		3202	3916	3824	7574	4765	2838	9410
410	552	453	454	2255	3577	396		3201	3910	3824	7559	4762	2837	9392
409	403	567	414	2711	1855	407		3198	3910	3822	7559	4755	2835	9384
407	446	400	603	5113	3253	411		3197	3909	3820	7545	4754	2834	9377
414	412	427	632	2524	5922	425		3193	3908	3820	7543	4735	2827	9355
402	416	457	772	5055	2053	411		3188	3907	3820	7541	4733	2826	9346
407	403	433	658	3491	1858	416		3186	3905	3817	7511	4727	2825	9345
503	406	413	472	2907	3509	411		3185	3903	3816	7511	4725	2822	9344
452	429	411	894	4344	828	407		3183	3899	3815	7427	4714	2815	9321
403	405	393	426	1632	2516	439		3182	3898	3814	7425	4706	2813	9303
413	410	418	555	1649	2300	406		3182	3897	3813	7408	4702	2807	9287
471	422	457	482	2617	2630	404		3182	3896	3812	7401	4696	2806	9285
400	511	461	1154	2051	4163	400		3181	3895	3810	7394	4692	2805	9283
399	407	415	545	2000	1333	416		3181	3894	3809	7382	4686	2800	9281
405	397	516	480	2881	2267	412		3175	3894	3804	7361	4685	2799	9269
421	454	426	807	2626	4200	406		3175	3893	3803	7358	4674	2797	9267
415	423	412	483	2102	1098	407		3173	3893	3802	7356	4673	2796	9264
429	417	400	435	1471	2673	404		3170	3890	3800	7351	4662	2795	9239
436	423	439	606	3202	2552	411		3169	3889	3799	7350	4660	2793	9232
516	403	404	604	2739	505	411		3168	3887	3798	7349	4655	2787	9231
440	399	432	750	2112	2201	419		3164	3886	3794	7337	4650	2785	9223
408	547	429	486	1803	617	429		3164	3886	3794	7286	4648	2782	9222
406	458	402	549	4766	3494	401		3163	3886	3791	7226	4639	2780	9206
415	408	588	429	6165	2457	409		3163	3882	3791	7215	4636	2780	9174
416	435	421	499	1124	2425	406		3161	3882	3791	7209	4629	2778	9167
430	386	419	541	3680	2081	440		3161	3881	3790	7170	4627	2775	9162
417	429	409	477	1695	1829	428		3158	3879	3782	7139	4623	2774	9158
438	422	419	510	1753	2178	394		3154	3877	3782	7117	4621	2773	9150
526	409	417	412	2946	3649	412		3154	3876	3779	7087	4615	2764	9133
531	412	464	770	4270	4253	408		3147	3875	3778	7086	4613	2762	9133
433	405	1481	429	1835	523	408		3147	3875	3776	7080	4609	2761	9132
410	458	430	672	1682	723	421		3144	3869	3772	7078	4603	2760	9131
437	413	412	424	1656	3618	409		3143	3869	3771	7074	4600	2756	9114
752	404	422	590	3908	2758	424		3141	3867	3768	7048	4585	2755	9112
579	416	454	704	1726	1817	420		3139	3867	3765	7018	4583	2752	9101
437	411	415	467	3519	1244	455		3138	3866	3764	7010	4576	2751	9101
426	419	559	1485	2605	2808	410		3131	3863	3763	6999	4573	2751	9100
405	404	412	604	2948	1596	421		3131	3863	3760	6996	4569	2749	9098
475	402	584	1154	1303	808	417		3129	3862	3758	6996	4565	2739	9088
507	414	456	463	3215	724	405		3129	3857	3756	6978	4561	2739	9086
417	405	393	564	2693	658	409		3125	3856	3755	6975	4554	2720	9084
481	655	407	521	2694	2417	407		3122	3854	3755	6966	4551	2718	9072
506	425	401	652	2875	846	414		3119	3853	3751	6953	4551	2711	9065
491	413	479	787	2394	559	411		3119	3851	3749	6878	4548	2705	9031
619	408	413	507	4133	2530	398		3119	3849	3748	6869	4546	2704	9027
466	457	609	483	1684	1978	409		3117	3848	3748	6866	4540	2697	9016
398	412	408	456	2393	641	400		3117	3847	3746	6860	4515	2695	9014
397	458	404	430	2556	3859	442		3116	3846	3746	6851	4509	2692	9011
453	417	444	614	3513	2024	409		3116	3844	3743	6848	4506	2690	9005
405	415	404	482	757	558	418		3115	3842	3743	6845	4505	2690	9003
461	1017	416	489	3815	3923	462		3114	3841	3741	6829	4500	2687	8995
409	496	419	1252	3810	2242	409		3108	3839	3741	6809	4497	2685	8988
401	411	398	603	1019	783	416		3106	3838	3741	6809	4495	2682	8984
468	408	411	457	1838	2375	400		3106	3832	3740	6800	4486	2679	8979
462	478	402	573	5893	495	405		3105	3827	3740	6799	4484	2677	8974
412	507	402	434	3243	3976	409		3099	3827	3739	6792	4483	2677	8961
425	415	404	415	2578	1096	413		3098	3822	3739	6770	4477	2677	8957
431	396	414	642	2701	1760	407		3093	3821	3738	6764	4475	2674	8947
413	427	404	442	2532	676	407		3092	3820	3735	6741	4471	2669	8944
429	424	396	673	2522	3137	402		3086	3820	3732	6738	4471	2668	8942
405	418	413	1072	587	1756	408		3085	3817	3732	6732	4471	2668	8941
531	427	406	483	4035	3935	399		3083	3815	3730	6716	4467	2667	8940
409	637	434	456	1530	1046	404		3079	3814	3729	6713	4466	2664	8938
446	418	415	809	701	3351	439		3072	3813	3727	6693	4463	2653	8920
586	413	409	438	6201	1527	419		3070	3812	3727	6693	4461	2653	8914
402	414	394	561	570	1720	398		3070	3811	3725	6677	4454	2652	8910
414	438	401	663	1344	1533	411		3068	3809	3725	6670	4454	2651	8890
407	444	411	681	3170	1537	406		3065	3807	3725	6669	4454	2649	8887
416	394	421	570	2612	779	408		3063	3806	3724	6661	4448	2647	8876
538	411	443	436	1455	2424	453		3062	3804	3723	6651	4442	2643	8872
426	533	504	659	4770	2125	405		3061	3804	3720	6634	4435	2636	8864
413	401	422	449	4158	1358	421		3061	3802	3719	6630	4434	2630	8859
402	404	497	523	2908	1567	399		3060	3801	3718	6608	4433	2629	8858
622	414	426	966	1731	2870	406		3059	3797	3718	6608	4427	2616	8857
416	413	423	1518	3268	3725	401		3056	3796	3710	6606	4421	2613	8835
443	407	447	786	5397	2574	424		3055	3796	3709	6567	4421	2612	8834
406	439	419	485	2358	2684	416		3052	3796	3708	6563	4419	2607	8828
504	535	442	462	5377	2260	410		3052	3796	3706	6562	4417	2605	8799
412	405	402	626	3185	895	434		3051	3794	3706	6560	4398	2604	8785
438	431	410	463	5384	1744	399		3050	3794	3702	6558	4398	2602	8780
413	412	419	766	4573	2100	430		3048	3793	3702	6552	4394	2601	8773
451	415	405	671	6023	704	392		3048	3791	3701	6544	4375	2598	8769
555	420	669	1013	557	2928	412		3048	3791	3695	6540	4373	2594	8759
414	406	484	573	2307	1313	412		3047	3789	3692	6538	4372	2591	8754
397	439	485	693	4063	2261	406		3046	3789	3689	6531	4358	2584	8747
411	422	435	533	758	2347	426		3041	3785	3689	6524	4355	2579	8732
440	409	407	476	6596	1044	417		3041	3782	3689	6517	4353	2579	8730
410	393	461	445	2896	783	410		3038	3781	3689	6508	4352	2575	8722
413	419	420	571	5246	567	414		3038	3781	3688	6500	4351	2572	8720
410	425	424	528	5034	678	397		3037	3777	3687	6498	4344	2569	8701
403	518	416	500	3167	3818	413		3036	3777	3686	6483	4342	2564	8689
435	409	409	421	1880	1417	405		3035	3777	3685	6482	4334	2559	8679
418	416	414	456	3599	529	398		3032	3777	3684	6481	4334	2556	8677
415	412	424	876	6209	1975	407		3031	3777	3680	6481	4333	2556	8669
440	434	411	568	1232	3896	412		3028	3770	3680	6475	4332	2556	8669
407	412	459	431	5966	600	432		3027	3769	3680	6465	4330	2544	8663
582	407	452	613	1792	1562	438		3023	3769	3680	6456	4328	2542	8658
440	406	413	428	2405	747	427		3022	3769	3679	6455	4327	2537	8655
426	443	413	412	2620	3195	409		3021	3766	3676	6452	4318	2532	8655
401	1614	415	504	2712	885	442		3017	3764	3676	6398	4314	2527	8649
407	432	412	616	3642	950	414		3017	3760	3674	6393	4314	2526	8648
408	554	444	643	1619	2224	405		3016	3760	3674	6386	4313	2526	8632
399	401	431	815	986	554	412		3011	3757	3673	6377	4309	2523	8616
421	405	813	655	2066	1719	403		3011	3757	3672	6372	4307	2518	8613
421	441	427	548	1987	5222	437		3009	3755	3672	6371	4306	2513	8609
462	449	438	519	1852	578	402		3003	3754	3667	6370	4299	2513	8603
407	411	502	433	2953	758	401		3001	3752	3665	6370	4297	2503	8592
427	680	417	560	1809	686	414		2999	3751	3664	6358	4296	2502	8586
408	415	407	810	2323	9748	416		2999	3750	3662	6353	4291	2485	8574
401	427	405	466	3879	2428	406		2996	3749	3660	6351	4290	2485	8550
420	409	424	531	776	538	408		2992	3749	3656	6317	4286	2485	8529
527	417	471	592	3182	477	400		2990	3747	3656	6309	4282	2484	8514
413	411	514	1127	4076	675	415		2987	3743	3655	6307	4280	2482	8508
406	696	419	541	2814	2308	417		2985	3741	3655	6306	4279	2476	8499
424	531	410	919	1297	1967	415		2983	3741	3654	6288	4266	2470	8460
413	473	391	725	2536	1588	409		2983	3740	3653	6285	4263	2464	8457
779	413	428	484	3092	693	405		2981	3735	3652	6283	4256	2462	8448
385	420	439	432	1610	1377	401		2979	3734	3652	6280	4249	2457	8430
402	420	415	684	1561	975	415		2978	3732	3650	6277	4249	2448	8419
423	444	417	491	1747	2406	410		2975	3729	3649	6277	4233	2442	8412
472	412	426	1310	2973	4315	450		2974	3729	3645	6273	4229	2432	8403
405	407	418	436	1214	961	421		2968	3726	3643	6273	4224	2421	8402
439	417	468	447	1835	3482	408		2967	3726	3640	6265	4219	2417	8397
436	490	423	444	1757	1603	409		2963	3723	3640	6255	4215	2415	8389
453	413	422	450	1602	2568	443		2962	3720	3640	6254	4213	2407	8389
493	484	399	620	2295	1979	463		2961	3719	3638	6240	4212	2397	8389
394	443	405	519	5462	2933	415		2961	3718	3635	6238	4191	2391	8385
441	407	408	607	2340	1743	425		2958	3718	3634	6234	4190	2376	8368
454	390	548	419	2279	1755	401		2954	3708	3632	6226	4184	2370	8363
393	415	402	664	2141	2683	405		2952	3706	3627	6212	4183	2367	8361
416	397	418	444	5300	1359	420		2948	3706	3626	6210	4178	2362	8354
429	406	402	460	1134	1296	413		2943	3702	3626	6206	4160	2346	8353
416	411	529	484	3058	536	416		2943	3702	3624	6204	4160	2339	8334
408	533	439	444	3641	634	403		2942	3699	3622	6203	4160	2337	8330
424	448	466	630	2003	1359	444		2938	3697	3620	6198	4157	2336	8330
408	470	467	452	984	2091	417		2937	3696	3619	6194	4154	2335	8328
404	397	431	540	4508	1692	400		2935	3696	3615	6192	4149	2330	8318
470	410	405	469	2605	1789	450		2934	3692	3613	6154	4149	2323	8312
402	559	532	448	2438	1754	405		2929	3692	3611	6151	4147	2314	8302
407	411	412	563	1668	12631	417		2927	3689	3610	6144	4139	2312	8299
625	443	465	513	1830	7261	400		2921	3689	3610	6140	4139	2299	8293
716	440	429	540	720	4436	394		2920	3687	3609	6140	4137	2274	8293
405	413	450	445	7936	10831	402		2917	3684	3609	6134	4135	2229	8281
557	474	531	704	1526	672	406		2917	3682	3607	6134	4135	2218	8266
373	412	421	619	2653	10208	415		2916	3681	3604	6134	4130	2197	8261
699	406	410	497	4278	15084	411		2915	3679	3603	6094	4123	43284	8254
450	404	599	431	2871	7074	423		2912	3674	3603	6093	4123	28377	8225
406	400	402	498	531	3104	420		2909	3671	3600	6092	4121	20072	8223
417	1641	431	437	5587	8025	401		2907	3669	3600	6087	4118	19883	8218
548	413	424	485	1616	2343	408		2906	3661	3600	6078	4113	19066	8216
413	425	405	490	3278	3805	425		2905	3661	3598	6073	4109	18945	8205
419	416	423	469	1804	6183	431		2901	3653	3591	6069	4106	18918	8196
405	439	457	762	3166	4081	412		2899	3649	3589	6060	4106	18813	8187
416	397	426	495	2031	4946	419		2899	3649	3589	6054	4103	18010	8182
428	408	423	701	1738	5019	419		2898	3645	3589	6053	4103	17382	8181
410	412	920	451	2086	5124	414		2898	3641	3588	6047	4102	17325	8175
422	405	450	806	1787	4798	417		2896	3640	3586	6038	4095	17020	8174
417	422	462	743	7795	7856	407		2894	3640	3585	6038	4093	16833	8171
432	408	471	813	2771	8029	409		2890	3638	3583	6030	4091	16682	8163
408	416	410	423	1697	4707	402		2889	3635	3582	6025	4090	16660	8162
411	439	401	658	681	2322	398		2885	3625	3581	6022	4088	16637	8134
435	410	574	433	5552	5967	428		2881	3623	3574	5997	4088	16526	8125
417	401	512	418	1488	7197	421		2880	3622	3572	5977	4081	16436	8114
452	420	456	520	3178	4448	598		2877	3621	3571	5976	4072	16207	8094
426	410	422	439	2893	4536	409		2874	3618	3568	5975	4068	16109	8090
582	424	440	599	4043	6483	411		2871	3617	3565	5975	4066	16043	8089
414	417	416	609	2059	2445	403		2869	3616	3564	5973	4063	15985	8089
415	401	492	530	1424	5600	409		2864	3615	3561	5971	4062	15964	8086
587	408	424	437	2231	3277	406		2860	3613	3560	5966	4055	15948	8085
488	439	453	581	1582	5661	415		2860	3613	3558	5965	4051	15665	8084
404	407	431	547	2988	2957	419		2859	3611	3558	5964	4050	15619	8076
408	430	411	437	2968	2391	425		2851	3610	3556	5962	4046	15350	8068
431	418	424	469	1142	6593	415		2847	3609	3551	5959	4045	15277	8054
446	413	424	447	3202	4440	400		2842	3608	3546	5958	4044	15214	8053
406	489	432	516	2234	6373	420		2839	3605	3542	5957	4042	15150	8051
556	405	422	708	3924	2539	401		2836	3605	3541	5938	4035	15116	8051
418	451	406	407	7298	8807	403		2832	3602	3538	5929	4033	15039	8048
411	418	409	608	4142	10482	405		2831	3598	3538	5924	4031	15025	8040
572	411	435	644	2456	5347	411		2827	3598	3538	5924	4025	15001	8037
401	728	435	660	1982	4826	414		2819	3594	3538	5916	4024	14902	8036
403	423	399	651	1624	1876	414		2818	3594	3537	5911	4021	14889	8033
431	426	421	409	2429	3410	413		2805	3592	3535	5901	4019	14799	8025
408	415	392	1250	2496	2434	396		2804	3591	3534	5890	4016	14628	8023
462	428	401	410	3956	4451	392		2803	3590	3532	5890	4002	14618	8017
418	463	421	435	902	4898	411		2799	3590	3528	5875	3998	14216	8016
417	407	429	434	1355	3207	416		2799	3589	3527	5871	3993	14088	8008
404	500	506	436	3229	2324	402		2776	3588	3525	5867	3992	13899	8006
407	414	456	1044	2680	2998	451		2776	3588	3523	5862	3992	13847	7995
409	410	450	823	2044	2243	402		2773	3588	3523	5858	3990	13839	7993
409	427	397	434	2037	12482	412		2753	3587	3522	5857	3988	13781	7990
411	402	434	417	2829	2381	524		2750	3585	3520	5854	3988	13754	7990
402	432	412	509	1164	5687	402		2748	3585	3518	5840	3986	13697	7985
476	434	514	429	1220	3617	412		2741	3584	3517	5838	3981	13545	7985
492	420	399	397	2198	4444	438		2740	3581	3517	5837	3980	13380	7984
522	453	426	637	4561	5014	422		2740	3578	3511	5830	3972	13301	7976
409	410	397	424	3806	5056	394		2736	3577	3509	5813	3965	13252	7973
621	440	412	445	1978	3569	410		2733	3576	3509	5812	3963	13207	7968
418	425	564	418	1923	7115	406		2732	3575	3506	5807	3954	13067	7962
425	470	406	821	9402	5026	426		2729	3571	3497	5803	3954	13005	7958
675	507	447	520	5000	7609	400		2725	3567	3497	5799	3954	12988	7940
401	421	528	409	2323	649	403		2721	3563	3495	5797	3953	12889	7939
411	406	437	418	2094	2397	411		2719	3561	3494	5794	3953	12882	7932
435	418	434	691	1847	6344	402		2719	3560	3492	5791	3950	12819	7931
423	547	410	1217	1677	4459	393		2718	3560	3491	5784	3937	12814	7928
457	406	559	764	2536	5178	411		2717	3558	3490	5777	3935	12806	7928
399	407	400	419	5363	3865	402		2713	3558	3488	5773	3932	12786	7922
411	652	464	422	1880	3469	451		2709	3558	3487	5764	3932	12718	7914
420	406	419	1886	3252	5156	405		2709	3557	3481	5764	3929	12568	7914
437	743	403	560	1610	3429	394		2709	3556	3481	5763	3928	12562	7911
409	423	413	479	2591	8997	420		2707	3554	3478	5760	3926	12462	7902
427	560	417	404	4483	3173	407		2706	3553	3476	5759	3925	12418	7899
459	423	460	528	1573	3535	392		2704	3551	3476	5756	3924	12361	7886
493	407	442	433	1248	1755	417		2700	3549	3474	5754	3924	12312	7884
412	415	413	487	5187	2952	416		2685	3548	3474	5754	3923	12305	7882
456	405	1928	559	4321	2609	407		2683	3546	3473	5753	3923	12304	7877
395	404	410	567	1360	4767	407		2680	3546	3465	5745	3920	12291	7875
406	410	791	1648	2321	3048	413		2679	3546	3462	5734	3919	12243	7872
402	392	418	561	4548	3376	413		2677	3543	3462	5732	3914	12239	7870
847	421	411	636	1925	3163	410		2677	3539	3461	5727	3912	12221	7866
390	542	405	421	2246	3453	516		2676	3536	3457	5727	3912	12214	7866
494	411	406	427	4598	4296	417		2672	3535	3456	5722	3911	12147	7866
453	566	720	505	3995	3070	403		2672	3535	3456	5720	3903	12133	7864
424	424	580	545	1884	5330	404		2669	3534	3456	5702	3899	11975	7859
464	398	411	431	2805	5243	412		2667	3533	3455	5696	3898	11909	7851
412	406	415	734	2728	2961	400		2667	3531	3455	5686	3897	11846	7845
404	410	427	582	1618	8994	480		2665	3529	3454	5678	3893	11844	7845
416	572	420	539	1387	2955	414		2664	3527	3453	5677	3893	11773	7833
412	418	575	570	3286	3080	425		2662	3525	3453	5676	3893	11714	7831
404	418	470	407	2484	3314	415		2659	3523	3451	5665	3891	11696	7824
400	429	461	431	1143	3798	397		2659	3522	3451	5661	3880	11638	7822
450	427	485	608	4891	6153	437		2654	3521	3450	5656	3879	11635	7820
414	442	458	526	4514	4309	390		2652	3520	3449	5655	3878	11620	7818
408	413	424	553	2440	2120	402		2650	3517	3447	5650	3874	11590	7814
408	407	403	1425	5402	3650	415		2649	3516	3442	5646	3874	11557	7807
436	410	412	416	1134	3344	408		2649	3516	3442	5644	3874	11545	7807
416	486	409	433	2384	4945	405		2644	3514	3442	5642	3873	11474	7796
414	535	426	752	1760	2899	425		2642	3514	3437	5632	3871	11457	7796
445	410	415	1387	1395	4852	409		2631	3512	3434	5631	3871	11456	7791
418	407	471	444	2360	3136	396		2629	3511	3433	5630	3868	11416	7791
589	415	420	562	1215	2437	414		2628	3510	3432	5629	3860	11404	7783
418	403	409	503	3039	1437	399		2628	3508	3430	5627	3859	11396	7777
397	441	464	814	2919	567	415		2626	3506	3428	5623	3856	11391	7775
451	754	499	466	4818	3467	396		2624	3504	3428	5596	3853	11378	7774
395	453	453	995	1780	4282	420		2618	3501	3427	5577	3853	11343	7772
691	418	517	572	2267	3157	436		2618	3500	3426	5571	3851	11288	7766
399	434	424	511	4523	5567	445		2614	3499	3426	5570	3850	11236	7764
422	407	570	446	2247	3763	461		2610	3494	3425	5567	3850	11231	7757
416	419	425	532	2635	1975	406		2608	3492	3424	5560	3848	11204	7757
661	409	383	460	3608	3439	408		2604	3490	3421	5558	3847	11147	7756
420	412	510	476	1362	4565	413		2600	3490	3421	5556	3846	11114	7753
408	414	477	653	2146	1968	418		2595	3490	3419	5556	3839	11090	7749
409	413	410	727	5246	3415	405		2589	3489	3414	5556	3838	11019	7747
410	399	420	619	1939	9241	440		2586	3488	3408	5549	3837	11001	7743
507	414	447	454	1260	6844	411		2586	3487	3404	5535	3836	10992	7741
442	412	450	445	4885	3579	402		2583	3485	3401	5527	3835	10910	7733
569	470	416	1077	2392	2397	531		2583	3485	3401	5523	3834	10901	7724
402	398	417	596	1473	11962	409		2583	3484	3401	5516	3834	10892	7710
410	427	422	435	3291	5458	407		2582	3484	3399	5515	3832	10872	7703
408	405	412	567	2977	1689	409		2582	3482	3399	5510	3830	10865	7696
449	416	414	1697	3590	1660	478		2581	3480	3398	5503	3830	10837	7696
415	410	414	491	2638	2076	401		2579	3480	3398	5493	3827	10818	7688
395	400	565	423	1180	3073	417		2577	3479	3397	5491	3824	10815	7675
407	445	420	612	4245	5168	405		2569	3474	3396	5488	3820	10790	7673
416	419	410	528	3844	4017	415		2565	3474	3392	5488	3813	10788	7667
428	420	436	474	1586	5171	411		2560	3473	3392	5488	3812	10783	7666
564	455	417	415	3344	3898	411		2558	3469	3387	5485	3812	10675	7661
647	419	574	592	5064	2921	412		2558	3469	3386	5480	3811	10642	7647
421	425	405	594	1729	4024	407		2553	3468	3386	5471	3810	10587	7647
405	429	412	681	4043	2334	407		2553	3467	3382	5461	3809	10580	7641
519	443	423	444	1391	6486	422		2552	3467	3382	5458	3787	10574	7640
402	403	430	2735	1827	3358	408		2551	3463	3378	5446	3785	10557	7638
419	413	437	534	1044	3083	408		2549	3463	3377	5444	3784	10549	7630
451	497	471	756	3018	3571	407		2544	3461	3375	5440	3778	10543	7626
401	462	405	432	2835	2341	457		2540	3455	3373	5434	3777	10532	7621
475	682	465	416	1580	1443	453		2538	3452	3367	5431	3774	10531	7611
411	482	417	429	1830	3293	431		2534	3450	3361	5421	3769	10485	7609
426	421	417	427	2542	4631	416		2534	3450	3361	5418	3768	10480	7599
432	478	547	1484	4128	4217	408		2529	3450	3359	5417	3767	10467	7597
477	409	406	628	2199	4031	410		2523	3449	3357	5417	3760	10466	7597
399	575	436	915	3859	4752	405		2518	3448	3356	5417	3760	10461	7596
431	407	528	434	5731	6815	423		2515	3446	3355	5410	3759	10459	7592
408	437	415	612	1346	6219	422		2511	3440	3353	5410	3758	10450	7588
445	414	415	430	1882	2540	431		2497	3439	3351	5408	3754	10450	7580
561	410	460	484	2304	2681	401		2493	3438	3350	5406	3753	10448	7571
410	424	424	530	667	5008	404		2492	3436	3349	5402	3751	10448	7570
409	420	412	418	6511	2950	404		2492	3435	3349	5400	3743	10435	7560
435	411	409	445	1420	3588	407		2490	3434	3349	5397	3742	10430	7541
604	409	544	554	893	2257	403		2485	3434	3348	5386	3733	10412	7539
481	449	774	683	2265	2308	437		2481	3430	3348	5386	3730	10412	7533
422	474	436	444	2100	5115	402		2479	3429	3347	5382	3729	10409	7520
445	402	428	510	2375	3447	404		2479	3428	3347	5381	3729	10368	7512
419	477	436	426	2247	14228	412		2478	3427	3346	5379	3726	10354	7505
426	403	416	443	1983	3160	414		2476	3427	3344	5375	3722	10343	7504
422	399	409	431	1226	3403	418		2475	3424	3343	5370	3715	10328	7489
538	426	397	684	2385	9588	404		2474	3420	3343	5365	3713	10320	7484
421	610	547	496	1797	5608	420		2471	3420	3342	5365	3713	10311	7479
424	409	431	421	1240	4292	395		2470	3420	3342	5360	3712	10281	7474
425	423	459	422	2822	2362	414		2470	3417	3341	5358	3709	10249	7471
401	416	408	600	5564	4020	397		2460	3413	3338	5354	3702	10244	7467
429	407	416	676	1243	9147	404		2458	3413	3336	5351	3699	10217	7467
424	411	610	625	1755	3615	420		2455	3411	3336	5351	3698	10201	7463
408	417	401	566	5356	3247	405		2454	3411	3336	5351	3697	10180	7458
412	426	426	451	2498	4565	420		2452	3409	3335	5347	3696	10146	7456
425	448	430	422	1323	5082	406		2441	3404	3334	5345	3690	10136	7455
417	478	469	494	2532	5413	396		2438	3402	3334	5344	3690	10111	7442
408	418	382	596	3481	2624	409		2433	3398	3332	5343	3689	10098	7440
412	490	392	429	3196	2633	433		2429	3393	3330	5343	3688	10089	7424
527	411	411	466	4893	2491	410		2416	3392	3329	5336	3687	10084	7424
405	475	404	623	1215	2045	405		2416	3387	3325	5330	3686	10064	7411
[truncated: 51,817 more rows]

## Sheet: Sheet1
Virus particle signal intensities of concentrated SARS-CoV-2 pseudovirus immobilised onto coverslips then incubated with 55-75% [PG] for 5 min at RT. Pseudovirus particles were stained with anti-capsid and anti-glycoprotein primary antibodies followed by fluorescently labelled secondary antibodies then imaged
