# Supplementary material for: Propylene glycol inactivates respiratory viruses and prevents airborne transmission
Source: EMBO Mol Med. 2023 Nov 16;15(12):e17932. doi: 10.15252/emmm.202317932 (PMC10701621; doi:10.15252/emmm.202317932)
Supplement: Supplementary file 7 — Source Data for Figure 3 [file EMMM-15-e17932-s007.zip › EMM-2023-17932_Figure_3/3D/EMM-2023-17932_3D_rotavirus.xlsx]

## Sheet: 3D
37 degrees	PG %
	0%	25%	50%
5	126000000	126000000	4480
15	168000000	25200000	609
30	168000000	980000	0
60	259000000	245000	0
Room temperature	PG %
	0%	25%	50%
30	175000000	224000000	70000000
60	245000000	217000000	54600000
240	308000000	140000000	420000

## Sheet: Sheet1
Rotavirus was incubated with 0-60% PG for 5-240 mins at RT or 37°C and infectivity assessed by TCID50.
