# Supplementary material for: Propylene glycol inactivates respiratory viruses and prevents airborne transmission
Source: EMBO Mol Med. 2023 Nov 16;15(12):e17932. doi: 10.15252/emmm.202317932 (PMC10701621; doi:10.15252/emmm.202317932)
Supplement: Supplementary file 8 — Source Data for Figure 4 [file EMMM-15-e17932-s001.zip]

Archive with 67 entries (52 files):
- EMM-2023-17932_Figure_4/
- EMM-2023-17932_Figure_4/.DS_Store
- EMM-2023-17932_Figure_4/4B/
- EMM-2023-17932_Figure_4/4B/EMM-2023-17932_0_mg_PG_L_air_p1_IAV.tif
- EMM-2023-17932_Figure_4/4B/EMM-2023-17932_0_mg_PG_L_air_p2_IAV.tif
- EMM-2023-17932_Figure_4/4B/EMM-2023-17932_0_mg_PG_L_air_p3_IAV.tif
- EMM-2023-17932_Figure_4/4B/EMM-2023-17932_11_mg_PG_L_air_p1_IAV.tif
- EMM-2023-17932_Figure_4/4B/EMM-2023-17932_11_mg_PG_L_air_p2_IAV.tif
- EMM-2023-17932_Figure_4/4B/EMM-2023-17932_11_mg_PG_L_air_p3_IAV.tif
- EMM-2023-17932_Figure_4/4B/EMM-2023-17932_2.9_mg_PG_L_air_p1_IAV.tif
- EMM-2023-17932_Figure_4/4B/EMM-2023-17932_2.9_mg_PG_L_air_p2_IAV.tif
- EMM-2023-17932_Figure_4/4B/EMM-2023-17932_2.9_mg_PG_L_air_p3_IAV.tif
- EMM-2023-17932_Figure_4/4B/EMM-2023-17932_6.5_mg_PG_L_air_p1_IAV.tif
- EMM-2023-17932_Figure_4/4B/EMM-2023-17932_6.5_mg_PG_L_air_p2_IAV.tif
- EMM-2023-17932_Figure_4/4B/EMM-2023-17932_6.5_mg_PG_L_air_p3_IAV.tif
- EMM-2023-17932_Figure_4/4C/
- EMM-2023-17932_Figure_4/4C/EMM-2023-17932_4C_IAV_10^6_px2.xlsx
- EMM-2023-17932_Figure_4/4D/
- EMM-2023-17932_Figure_4/4D/EMM-2023-17932_4D_IAV_10^4_px2.xlsx
- EMM-2023-17932_Figure_4/4E/
- EMM-2023-17932_Figure_4/4E/EMM-2023-17932_0_mg_L_air_PG_p1.tif
- EMM-2023-17932_Figure_4/4E/EMM-2023-17932_0_mg_L_air_PG_p2.tif
- EMM-2023-17932_Figure_4/4E/EMM-2023-17932_0_mg_L_PG_p3.tif
- EMM-2023-17932_Figure_4/4E/EMM-2023-17932_11_mg_PG_L_air_p1.tif
- EMM-2023-17932_Figure_4/4E/EMM-2023-17932_11_mg_PG_L_air_p2.tif
- EMM-2023-17932_Figure_4/4E/EMM-2023-17932_11_mg_PG_L_air_p3.tif
- EMM-2023-17932_Figure_4/4E/EMM-2023-17932_2.9_mg_PG_L_air_p1.tif
- EMM-2023-17932_Figure_4/4E/EMM-2023-17932_2.9_mg_PG_L_air_p2.tif
- EMM-2023-17932_Figure_4/4E/EMM-2023-17932_2.9_mg_PG_L_air_p3.tif
- EMM-2023-17932_Figure_4/4F/
- EMM-2023-17932_Figure_4/4F/EMM-2023-17932_4F_SARS2_px2.xlsx
- EMM-2023-17932_Figure_4/4G/
- EMM-2023-17932_Figure_4/4G/EMM-2023-17932_4G_fomite.xlsx
- __MACOSX/
- __MACOSX/EMM-2023-17932_Figure_4/
- __MACOSX/EMM-2023-17932_Figure_4/._.DS_Store
- __MACOSX/EMM-2023-17932_Figure_4/4B/
- __MACOSX/EMM-2023-17932_Figure_4/4B/._EMM-2023-17932_0_mg_PG_L_air_p1_IAV.tif
- __MACOSX/EMM-2023-17932_Figure_4/4B/._EMM-2023-17932_0_mg_PG_L_air_p2_IAV.tif
- __MACOSX/EMM-2023-17932_Figure_4/4B/._EMM-2023-17932_0_mg_PG_L_air_p3_IAV.tif
- __MACOSX/EMM-2023-17932_Figure_4/4B/._EMM-2023-17932_11_mg_PG_L_air_p1_IAV.tif
- __MACOSX/EMM-2023-17932_Figure_4/4B/._EMM-2023-17932_11_mg_PG_L_air_p2_IAV.tif
- __MACOSX/EMM-2023-17932_Figure_4/4B/._EMM-2023-17932_11_mg_PG_L_air_p3_IAV.tif
- __MACOSX/EMM-2023-17932_Figure_4/4B/._EMM-2023-17932_2.9_mg_PG_L_air_p1_IAV.tif
- __MACOSX/EMM-2023-17932_Figure_4/4B/._EMM-2023-17932_2.9_mg_PG_L_air_p2_IAV.tif
- __MACOSX/EMM-2023-17932_Figure_4/4B/._EMM-2023-17932_2.9_mg_PG_L_air_p3_IAV.tif
- __MACOSX/EMM-2023-17932_Figure_4/4B/._EMM-2023-17932_6.5_mg_PG_L_air_p1_IAV.tif
- __MACOSX/EMM-2023-17932_Figure_4/4B/._EMM-2023-17932_6.5_mg_PG_L_air_p2_IAV.tif
- __MACOSX/EMM-2023-17932_Figure_4/4B/._EMM-2023-17932_6.5_mg_PG_L_air_p3_IAV.tif
- __MACOSX/EMM-2023-17932_Figure_4/4C/
- __MACOSX/EMM-2023-17932_Figure_4/4C/._EMM-2023-17932_4C_IAV_10^6_px2.xlsx
- __MACOSX/EMM-2023-17932_Figure_4/4D/
- __MACOSX/EMM-2023-17932_Figure_4/4D/._EMM-2023-17932_4D_IAV_10^4_px2.xlsx
- __MACOSX/EMM-2023-17932_Figure_4/4E/
- __MACOSX/EMM-2023-17932_Figure_4/4E/._EMM-2023-17932_0_mg_L_air_PG_p1.tif
- __MACOSX/EMM-2023-17932_Figure_4/4E/._EMM-2023-17932_0_mg_L_air_PG_p2.tif
- __MACOSX/EMM-2023-17932_Figure_4/4E/._EMM-2023-17932_0_mg_L_PG_p3.tif
- __MACOSX/EMM-2023-17932_Figure_4/4E/._EMM-2023-17932_11_mg_PG_L_air_p1.tif
- __MACOSX/EMM-2023-17932_Figure_4/4E/._EMM-2023-17932_11_mg_PG_L_air_p2.tif
- __MACOSX/EMM-2023-17932_Figure_4/4E/._EMM-2023-17932_11_mg_PG_L_air_p3.tif
- __MACOSX/EMM-2023-17932_Figure_4/4E/._EMM-2023-17932_2.9_mg_PG_L_air_p1.tif
- __MACOSX/EMM-2023-17932_Figure_4/4E/._EMM-2023-17932_2.9_mg_PG_L_air_p2.tif
- __MACOSX/EMM-2023-17932_Figure_4/4E/._EMM-2023-17932_2.9_mg_PG_L_air_p3.tif
- __MACOSX/EMM-2023-17932_Figure_4/4F/
- __MACOSX/EMM-2023-17932_Figure_4/4F/._EMM-2023-17932_4F_SARS2_px2.xlsx
- __MACOSX/EMM-2023-17932_Figure_4/4G/
- __MACOSX/EMM-2023-17932_Figure_4/4G/._EMM-2023-17932_4G_fomite.xlsx
