# Supplementary material for: Propylene glycol inactivates respiratory viruses and prevents airborne transmission
Source: EMBO Mol Med. 2023 Nov 16;15(12):e17932. doi: 10.15252/emmm.202317932 (PMC10701621; doi:10.15252/emmm.202317932)
Supplement: Supplementary file 8 — Source Data for Figure 4 [file EMMM-15-e17932-s001.zip › EMM-2023-17932_Figure_4/4C/EMM-2023-17932_4C_IAV_10^6_px2.xlsx]

## Sheet: 4C
IAV Plaque Area px2
	30 cm								60 cm								90 cm
	Plate rep 1	Plate rep 2	Plate rep 3	Plate rep 4	Plate rep 5	Plate rep 6	Plate rep 7	Plate rep 8	Plate rep 1	Plate rep 2	Plate rep 3	Plate rep 4	Plate rep 5	Plate rep 6	Plate rep 7	Plate rep 8	Plate rep 1	Plate rep 2	Plate rep 3	Plate rep 4	Plate rep 5	Plate rep 6	Plate rep 7	Plate rep 8
Well	Control 0 PG mg/L air								Control 0 PG mg/L air								Control 0 PG mg/L air
1	271267	416871	406718	402485	398870	384485	403383	339294	115983	21375.7	154172	61931.1	35434.1	41708.9	6113.14	19666.8	0	799.462	0	0	6767.07	1833.74	7538.01	3840.77
2	394028	439628	441364	413366	438130	451796	449231	449648	154060	33889.4	279042	258128	80764.1	60584.8	45825.6	46164.3	0	1332.44	0	0	640.128	18520.7	7675.9	45.7234
3	302742	410236	402888	415321	408482	452434	444086	446119	127640	61633.4	197592	251520	124088	177342	135868	30852.6	0	399.731	710.633	0	1325.98	15449.2	3952.86	411.511
4	375880	317964	435531	437395	365973	411391	402706	324454	160316	63058.4	256687	186910	40769.7	120169	68439.6	25259.7	0	3197.85	0	0	3017.75	18337.4	6296.99	3383.54
5	316660	439449	438470	434019	448058	454805	449005	446888	152484	27476.7	185969	169674	56183.7	139409	42470.2	31311	0	3331.09	0	0	2926.3	23517.7	2757.81	4572.34
6	408720	430009	434195	434819	447967	452069	441650	446662	198707	89154.6	190556	253842	86783.8	267583	67428.4	42130.1	0	8660.84	177.658	0	7544.37	25443.1	4826.16	4389.45
	2.9 PG mg/L air								2.9 PG mg/L air								2.9 PG mg/L air
1	3402.49	4725.75	15848.5	3060.49	57752.9	10863	1522.17	403.995	1	1	1018.82	1	133.598	1	1	1	0	0	0	0	0	0	0	0
2	3715.88	270.043	4656.04	720.115	49783.9	27875.7	1	763.102	1	1	753.041	1	712.525	1	1	1	0	0	0	0	0	0	0	0
3	537.236	1	5864.83	1	5730.52	2783.08	1	4174.61	1	1	1	1	1	1	1	1	0	0	0	0	0	0	0	0
4	6581.14	13367.1	121863	2475.39	56544.1	53237.6	12759.4	18179.8	1	1	3853.8	1	1692.25	1	1	1	0	0	0	0	0	0	0	0
5	3939.73	2250.36	30040.4	2880.46	170080	131478	5238.05	46190.1	1	1	1	1	1	1	1	1	0	0	0	0	0	0	0	0
6	4835.12	360.057	2328.02	990.158	23504.1	3097.29	1	3905.28	1	1	1417.49	1	801.59	1	1	718.213	0	0	0	0	0	0	0	0
	6.5 PG mg/L air								6.5 PG mg/L air								6.5 PG mg/L air
1	0	0	0	0	0	0	0	0	0	0	0	0	0	0	0	0	0	0	0	0	0	0	0	0
2	0	0	0	0	0	0	0	0	0	0	0	0	0	0	0	0	0	0	0	0	0	0	0	0
3	0	0	0	0	0	0	0	0	0	0	0	0	0	0	0	0	0	0	0	0	0	0	0	0
4	0	900.143	947.649	224.442	1294.88	0	180.029	0	0	0	0	0	0	0	0	0	0	0	0	0	0	0	0	0
5	0	0	0	0	0	4950.79	0	224.442	0	0	0	0	0	0	0	0	0	0	0	0	0	0	0	0
6	0	270.043	0	0	0	0	0	0	0	0	0	0	0	0	0	0	0	0	0	0	0	0	0	0
	11 PG mg/L air								11 PG mg/L air								11 PG mg/L air
1	0	0	0	0	0	0	0	0	0	0	0	0	0	0	0	0	0	0	0	0	0	0	0	0
2	0	3880.85	0	0	316.717	0	0	0	0	0	0	0	0	0	0	0	0	0	0	0	0	0	0	0
3	0	0	0	0	0	0	0	0	0	0	0	0	0	0	0	0	0	0	0	0	0	0	0	0
4	0	0	0	0	0	0	0	0	0	0	0	0	0	0	0	0	0	0	0	0	0	0	0	0
5	0	1579.42	0	0	1040.64	0	0	0	0	0	0	0	0	0	0	0	0	0	0	0	0	0	0	0
6	0	0	0	0	0	0	0	0	0	0	0	0	0	0	0	0	0	0	0	0	0	0	0	0

## Sheet: Sheet1
PG vapour was introduced into the transmission tunnel to a final concentration of 0-11 mg/L air prior to nebulisation of 106 PFU IAV. Viral plaque area on culture plates at 30cm, 60cm and 90cm distance was computationally analysed using ImageJ ColonyArea plugin
