# Supplementary material for: Propylene glycol inactivates respiratory viruses and prevents airborne transmission
Source: EMBO Mol Med. 2023 Nov 16;15(12):e17932. doi: 10.15252/emmm.202317932 (PMC10701621; doi:10.15252/emmm.202317932)
Supplement: Supplementary file 8 — Source Data for Figure 4 [file EMMM-15-e17932-s001.zip › EMM-2023-17932_Figure_4/4D/EMM-2023-17932_4D_IAV_10^4_px2.xlsx]

## Sheet: 4D
IAV Plaque Area px2											IAV Plaque Count/plate
	Plate rep 1	Plate rep 2	Plate rep 3	Plate rep 4	Plate rep 5	Plate rep 6	Plate rep 7	Plate rep 8
Well	Control - 0										PG mg/L air
1	3295.43	3375.51	2131.9	11534	628.437	4619.12	2783.08	2865.26		Plate rep	0	1.5	2.9
2	3696.22	3508.75	1865.41	11801.2	12748.3	10304.2	3725.73	2328.02		1	42	5	1
3	3963.42	0	1865.41	2404.77	2379.08	6973.09	3860.4	2059.4		2	45	4	4
4	7169.78	4530.29	2886.95	21197.6	23431.7	3997.31	3097.3	2238.48		3	49	3	0
5	10776.9	5240.92	2886.95	15274.7	8124.79	7994.62	2783.08	2641.41		4	55	4	0
6	3250.89	4308.21	2798.12	28411.9	14409.1	5063.26	3231.96	2238.48		5	54	2	0
										6	49	2	0
	0.15 PG mg/L air									7	46	13	0
1	0	0	0	0	0	0	0	0		8	69	10	0
2	0	0	0	0	306.781	0	44.5328	0		9	84	1	1
3	0	0	0	44.5328	0	0	757.057	0		10	68	2	1
4	0	0	44.6511	534.393	0	0	0	356.262		11	96	2	0
5	0	0	357.209	0	613.563	893.023	445.328	445.328		12	50	2	0
6	0	0	0	356.262	0	0	0	0		13	50	2	0
										14	43		1
	2.9 PG mg/L air									15	57
1	0	0	0	0	0	0	0	0		16	54
2	0	0	0	0	0	0	0	0		17	38
3	0	0	0	0	0	0	0	0		18	38
4	0	0	0	0	0	311.729	0	0		19	45
5	0	0	0	0	0	222.664	0	0		20	43
6	0	0	0	0	0	0	0	0		21	51

## Sheet: Sheet1
PG vapour was introduced into the transmission tunnel to a final PG concentration of 0-2.9 mg/L air prior to nebulisation of 104 PFU IAV. Viral plaque area at 30cm distance analysed using ImageJ ColonyArea plugin
