# Supplementary material for: Propylene glycol inactivates respiratory viruses and prevents airborne transmission
Source: EMBO Mol Med. 2023 Nov 16;15(12):e17932. doi: 10.15252/emmm.202317932 (PMC10701621; doi:10.15252/emmm.202317932)
Supplement: Supplementary file 8 — Source Data for Figure 4 [file EMMM-15-e17932-s001.zip › EMM-2023-17932_Figure_4/4F/EMM-2023-17932_4F_SARS2_px2.xlsx]

## Sheet: 4F
SARS-CoV-2 Plaque Area px2
	30 cm					60 cm					90 cm
	Plate rep 1	Plate rep 2	Plate rep 3	Plate rep 4	Plate rep 5	Plate rep 1	Plate rep 2	Plate rep 3	Plate rep 4	Plate rep 5	Plate rep 1	Plate rep 2	Plate rep 3	Plate rep 4	Plate rep 5
Well	Control 0 PG mg/L air					Control 0 PG mg/L air					Control 0 PG mg/L air
1	172113	241429	282205	228012	2019.97	115711	104432	135788	71785.8	3840	458.434	72180.4	96127.6	68817.4	14409.1
2	220699	324119	339862	275497	108136	16283.3	91161.7	113279	127751	5358.14	15403.4	74065.8	43459.3	109662	1346.65
3	184997	215822	322350	246433	76759.1	42709.5	75200.5	79721.6	116778	18574.9	25855.7	46414.5	52532.2	36933.1	5386.6
4	204594	220143	257606	236017	42643.9	34613.4	79624	128316	56880	11252.1	7747.53	65177.9	32934.7	44801.8	807.99
5	196882	172203	228023	231150	61721.5	85782.9	81767.4	186262	143937	11609.3	46897.8	54180.2	24905.2	17784.3	7451.46
6	240024	217596	246632	158012	59073.1	33976.6	123677	73074.3	79055.8	6519.07	7243.25	34160	39603.3	20013	10369.2
	2.9 PG mg/L air					2.9 PG mg/L air					2.9 PG mg/L air
1	210029	98861	137719	60423.9	30748.5	38797.9	26284.2	54808.3	14582.3	2545.11	0	0	0	0	0
2	121574	143609	163141	128970	41925.7	25744	93074.8	28700.4	32180.1	1786.05	0	0	0	0	0
3	126325	268757	245535	87770.4	26169.9	12462.6	27724.4	24288.5	12287	1607.44	0	0	0	0	0
4	196817	109539	124642	54467.3	21052.6	66543.2	10126.6	2319.69	450.072	357.209	0	0	0	0	0
5	145509	167815	120527	118817	15710.9	10097.5	11341.8	500.325	4230.67	1205.58	0	0	0	0	0
6	110851	209848	193044	107355	24105	29655.6	28174.5	30155.9	25654.1	11654	0	0	0	0	0
	11 PG mg/L air					11 PG mg/L air					11 PG mg/L air
1	7510.72	6259	20664	4910	0	0	0	0	0	0	0	0	0	0	0
2	16107.3	1658	16946	6579	8371	0	0	0	0	0	0	0	0	0	0
3	0	5056	5414	0	1544	0	0	0	0	0	0	0	0	0	0
4	4660.27	10168	8293	1776	0	0	0	0	0	0	0	0	0	0	0
5	5112.72	28342	17877	6188	19732	0	0	0	0	0	0	0	0	0	0
6	0	0	0	0	0	5611.04	0	0	0	0	0	0	538.66	0	7834.69

## Sheet: Sheet1
PG vapour was introduced into the transmission tunnel to a final PG concentration of 0-11 mg/L air prior to nebulisation of SARS2. Viral plaque area at 30cm distance analysed using ImageJ ColonyArea plugin
