# Supplementary material for: Propylene glycol inactivates respiratory viruses and prevents airborne transmission
Source: EMBO Mol Med. 2023 Nov 16;15(12):e17932. doi: 10.15252/emmm.202317932 (PMC10701621; doi:10.15252/emmm.202317932)
Supplement: Supplementary file 8 — Source Data for Figure 4 [file EMMM-15-e17932-s001.zip › EMM-2023-17932_Figure_4/4G/EMM-2023-17932_4G_fomite.xlsx]

## Sheet: 4G
	Biological Rep IAV PFU/ml
Control - 0% PG	1	2	3	4	5	6
Metal-Stainless steel technical rep 1	20000	40000	13000	10000
Metal-Stainless steel technical rep 2	3000	14000	2000	1000
Metal-Stainless steel technical rep 3	10000	30000	11000	10000
Plastic technical rep 1	20000	30000	20000	50000	10000	10000
Plastic technical rep 2	60000	20000	40000	50000	20000	15000
Plastic technical rep 3	20000	50000	40000	60000	10000	40000
Metal - Aluminium technical rep 1	10000	3000	3000
Metal - Aluminium technical rep 2	30000	8500	20000	12000
Metal - Aluminium technical rep 3	60000	4000	7000	10000
Glass technical rep 1	30000	2000	4000	20000
Glass technical rep 2	40000	40000	19000	40000
Glass technical rep 3	30000	5000	1000	8500
2.9 PG mg/L air
Metal-Stainless steel technical rep 1	200	8000	0	0
Metal-Stainless steel technical rep 2	0	6	50	0
Metal-Stainless steel technical rep 3	0	10000	0	40
Plastic technical rep 1	500	5000	10000	1000
Plastic technical rep 2	40	8000	10000	1100
Plastic technical rep 3	0	16000	9000	4000
Metal - Aluminium technical rep 1	0	3000	0	0	0
Metal - Aluminium technical rep 2	300	8000	0	0	0
Metal - Aluminium technical rep 3	1000	2000	0	0	40000
Glass technical rep 1	10000	1600	0	0	18
Glass technical rep 2	30000	6000	0	0	0
Glass technical rep 3	30000	0	0	100	2000
6.5 PG mg/L air
Metal-Stainless steel technical rep 1	4000	0	200	0
Metal-Stainless steel technical rep 2	0	0	1	0
Metal-Stainless steel technical rep 3	0	0	7000	0
Plastic technical rep 1	1	0	1	65	6
Plastic technical rep 2	0	3	1	10	1000
Plastic technical rep 3	0	0	0	0	900
Metal - Aluminium technical rep 1	2	0	0	0	0
Metal - Aluminium technical rep 2	5	0	2000	0	500
Metal - Aluminium technical rep 3	10	0	3	0	0
Glass technical rep 1	0	0	2	0	0
Glass technical rep 2	1000	0	0	0	0
Glass technical rep 3	0	0	0	0	0
11 PG mg/L air
Metal-Stainless steel technical rep 1	0	0	2000	0	0
Metal-Stainless steel technical rep 2	6000	0	200	0	0
Metal-Stainless steel technical rep 3	0	0	70	0	0
Plastic technical rep 1	0	0	0	6	0	1
Plastic technical rep 2	0	0	12	0	0	10
Plastic technical rep 3	0	0	40	3	0	0
Metal - Aluminium technical rep 1	0	0	0	0	0
Metal - Aluminium technical rep 2	0	0	0	0	1200
Metal - Aluminium technical rep 3	0	0	0	0	0
Glass technical rep 1	0	0	0	0	0
Glass technical rep 2	0	0	0	0	0
Glass technical rep 3	0	0	0	0	0
